# Supplementary material for: Functional Analysis of Rare RAS Variants of Unknown Significance
Source: Cancer Res Commun. 2025 Oct 2;5(10):1747–57. doi: 10.1158/2767-9764.CRC-25-0188 (PMC12488390; doi:10.1158/2767-9764.CRC-25-0188)
Supplement: Supplementary Table S1 — The barcode sequence of each variant clone [file crc-25-0188_supplementary_table_s1_suppst1.xlsx]

## Sheet: Supplementary Table S1
Supplementary Table S1. The barcode sequence of each variant clone.
Clone	Barcode sequence
KRAS_WT_1	AACGTCGTCT
KRAS_WT_2	GCCTTGTACT
KRAS_WT_3	ATACCAGGCT
KRAS_K5_L6delinsNI_1	GCGATGTAGT
KRAS_K5_L6delinsNI_2	TTCCGAGATG
KRAS_K5_L6delinsNI_3	TCCACATGCA
KRAS_p.K5E_1	AGGATCCTTA
KRAS_p.K5E_2	AAGTTGTACG
KRAS_p.K5E_3	GTTCGACCCA
KRAS_L6P_1	GATTAATGCG
KRAS_L6P_2	CTTGTTCCAA
KRAS_L6P_3	ATCAGGTGTG
KRAS_p.V9D_1	TCTAACTTCC
KRAS_p.V9D_2	CGTCTTCAAT
KRAS_p.V9D_3	GCCAAATGTC
KRAS_V9_G10dup_1	AGGCGACCAA
KRAS_V9_G10dup_2	GTGACGAATT
KRAS_V9_G10dup_3	GGGGTACTGT
KRAS_G10_A11insTG_1	CGGATCGGTA
KRAS_G10_A11insTG_2	TCCAGGATTC
KRAS_G10_A11insTG_3	CCTATCTAAC
KRAS_p.G10dup_1	ACTATCGCTG
KRAS_p.G10dup_2	GTCAGGTGTG
KRAS_p.G10dup_3	CGCTGTGTAA
KRAS_p.G10E_1	ATAGGGGATA
KRAS_p.G10E_2	TCGGGTGTAC
KRAS_p.G10E_3	AATAGTAGCC
KRAS_p.G10R_1	ACCGGACTTC
KRAS_p.G10R_2	GCAGCTAGTG
KRAS_p.G10R_3	GGCTATACGG
KRAS_p.G10V_1	TCTCGAACGA
KRAS_p.G10V_2	CCGCTAGTTA
KRAS_p.G10V_3	TGATGCCATG
KRAS_A11_G12delinsGC_1	CTGGGGATCT
KRAS_A11_G12delinsGC_2	GCACCTGTAA
KRAS_A11_G12delinsGC_3	TTGGTCGCTC
KRAS_A11_G12delinsHV_1	GAAAACACCT
KRAS_A11_G12delinsHV_2	ATGGTTCAGG
KRAS_A11_G12delinsHV_3	GCCACACGAT
KRAS_A11_G12delinsTD_1	AACTTCTCAG
KRAS_A11_G12delinsTD_2	AGAGACTGAG
KRAS_A11_G12delinsTD_3	TACCTTAGCG
KRAS_A11_G12delinsVD_1	TGTCGCAAAC
KRAS_A11_G12delinsVD_2	GATAGGCATA
KRAS_A11_G12delinsVD_3	TAAGTTCTGC
KRAS_A11_G12delinsVV_1	CGATAGCTTG
KRAS_A11_G12delinsVV_2	GGACACCAAT
KRAS_A11_G12delinsVV_3	CTGGTACTGC
KRAS_A11G_1	CCAATGTCCT
KRAS_A11G_2	CATAGTGCCT
KRAS_A11G_3	ATTGCCACAA
KRAS_A11T_1	CTATACCATG
KRAS_A11T_2	CGTACTTTTG
KRAS_A11T_3	ACTTACGCGG
KRAS_p.A11_G12dup_1	GGAGCCAGAA
KRAS_p.A11_G12dup_2	GCGCAGAGAA
KRAS_p.A11_G12dup_3	TTCAACCAGG
KRAS_p.A11P_1	CACCTTGCAC
KRAS_p.A11P_2	GTCCTCCCAT
KRAS_p.A11P_3	CATTGAGACA
KRAS_p.A11V_1	AAGCAGCGGA
KRAS_p.A11V_2	GACCCTTTCA
KRAS_p.A11V_3	GTTCGTTGAG
KRAS_G12_G13delinsAC_1	CCTTGAGCTA
KRAS_G12_G13delinsAC_2	TATTGCCCTG
KRAS_G12_G13delinsAC_3	AAATCCAACG
KRAS_G12_G13delinsCC_1	GGAAGTAAGA
KRAS_G12_G13delinsCC_2	ACGTGACTAC
KRAS_G12_G13delinsCC_3	AATCTGGTGG
KRAS_G12_G13delinsDC_1	CGGGGAGTTA
KRAS_G12_G13delinsDC_2	TCTACCACCG
KRAS_G12_G13delinsDC_3	GCGTGCTACA
KRAS_G12_G13insV_1	CAATTCCTGA
KRAS_G12_G13insV_2	CTAATCACCT
KRAS_G12_G13insV_3	ATCGTTTCGG
KRAS_p.G12=_1	CATGCCTGCA
KRAS_p.G12=_2	GGAGCGATTA
KRAS_p.G12=_3	AAAGTGCTGC
KRAS_p.G12A_1	TCATGTGAAC
KRAS_p.G12A_2	ACTCGAGTAA
KRAS_p.G12A_3	GAGACGAGTG
KRAS_p.G12C_1	TGGCCAAATG
KRAS_p.G12C_2	CTACGTTGAT
KRAS_p.G12C_3	AGGTCTACAG
KRAS_p.G12D_1	ACTCTGGTAG
KRAS_p.G12D_2	ACTTTGTGAG
KRAS_p.G12D_3	TGCCATGCAT
KRAS_p.G12E_1	TGACCCTGAT
KRAS_p.G12E_2	ATCGCGTGTG
KRAS_p.G12E_3	TTCAAGGACG
KRAS_p.G12F_1	TGAAACTCAC
KRAS_p.G12F_2	TTGGTAACCT
KRAS_p.G12F_3	TGGCAGATCT
KRAS_p.G12I_1	GCTCACCTAT
KRAS_p.G12I_2	TTGAGGCCAT
KRAS_p.G12I_3	CTCGTTCTCC
KRAS_p.G12L_1	GATGCATCGG
KRAS_p.G12L_2	CTACGACATT
KRAS_p.G12L_3	AGAGCTCACA
KRAS_p.G12N_1	ACCCGCCTTA
KRAS_p.G12N_2	TACTGCAAAG
KRAS_p.G12N_3	TCGCAGAATC
KRAS_p.G12R_1	CCCTTGTATT
KRAS_p.G12R_2	ATGAAAGCAG
KRAS_p.G12R_3	CCCTTAATGG
KRAS_p.G12S_1	AGGCAGTGAT
KRAS_p.G12S_2	CTACACGGAG
KRAS_p.G12S_3	TTGTCGATCA
KRAS_G12T_1	GTCGATTGTA
KRAS_G12T_2	AGTTGAAACC
KRAS_G12T_3	GAGATGTGGC
KRAS_p.G12V_1	GTAGATCGTA
KRAS_p.G12V_2	TCCCATACTA
KRAS_p.G12V_3	ACCTTAGTGA
KRAS_p.G12W_1	GAGTGATCTT
KRAS_p.G12W_2	TTTGGCATCG
KRAS_p.G12W_3	ATCAGCGCCT
KRAS_p.G12Y_1	CGTCTGGTGA
KRAS_p.G12Y_2	ACGGGCCTAT
KRAS_p.G12Y_3	CTATAGGCCG
KRAS_G13_V14delinsCG_1	GAGCAGCCAT
KRAS_G13_V14delinsCG_2	TGCCAACGTG
KRAS_G13_V14delinsCG_3	CCTACACTTC
KRAS_G13_V14delinsDI_1	GTAGAACCGG
KRAS_G13_V14delinsDI_2	AAGTAGCCAG
KRAS_G13_V14delinsDI_3	AGTCTAGACG
KRAS_p.G13=_1	TATCGGTGGA
KRAS_p.G13=_2	CGTATGCATC
KRAS_p.G13=_3	GATGTCCCTA
KRAS_p.G13A_1	ACGAAGCGTA
KRAS_p.G13A_2	CGTTGTTTGC
KRAS_p.G13A_3	GTGTTCAAAG
KRAS_p.G13C_1	TTTTCCTACG
KRAS_p.G13C_2	AGGTAATCCT
KRAS_p.G13C_3	GGACGTCACA
KRAS_p.G13D_1	GTTAGTCAAC
KRAS_p.G13D_2	GGTTTCGTGC
KRAS_p.G13D_3	TGCAACGTCT
KRAS_p.G13dup_1	CGGCTCAAAG
KRAS_p.G13dup_2	AATCGCTGTC
KRAS_p.G13dup_3	CTACTCTGAC
KRAS_p.G13E_1	TAGCTCTCGT
KRAS_p.G13E_2	CTCGTAGATA
KRAS_p.G13E_3	CTTGTACAGT
KRAS_p.G13F_1	TGAGTTACGT
KRAS_p.G13F_2	ACTTGTCACG
KRAS_p.G13F_3	GAGATCCTCA
KRAS_G13H_1	GCATAGCTCC
KRAS_G13H_2	ACATCCCGTT
KRAS_G13H_3	ACTCGACTTC
KRAS_p.G13N_1	TGCTTAGGTA
KRAS_p.G13N_2	TTAGTTGCGC
KRAS_p.G13N_3	TCGGGGAGAA
KRAS_p.G13P_1	GATCTGTATC
KRAS_p.G13P_2	CCGCCACATA
KRAS_p.G13P_3	GTTCGAAGCG
KRAS_p.G13R_1	AATACGCCCT
KRAS_p.G13R_2	ATGGCCATCT
KRAS_p.G13R_3	GTACCTGGAA
KRAS_p.G13S_1	CAAGGTCGCT
KRAS_p.G13S_2	AGGGTCATTC
KRAS_p.G13S_3	TCCTGACTTA
KRAS_p.G13V_1	CTATCGATCT
KRAS_p.G13V_2	TATCGCCCCA
KRAS_p.G13V_3	CTAGACCCCT
KRAS_G13Y_1	CACGAATTGC
KRAS_G13Y_2	CATTAGAGCC
KRAS_G13Y_3	GATGCCGTAT
KRAS_p.V14G_1	AAGGTACCAT
KRAS_p.V14G_2	TTGCGTTCAA
KRAS_p.V14G_3	TCCTTGGACA
KRAS_p.V14I_1	GTCAGCCTAA
KRAS_p.V14I_2	TGGTGTGGAG
KRAS_p.V14I_3	TGGATCGGGT
KRAS_p.G15S_1	ATACCCTCAA
KRAS_p.G15S_2	GGAACATTGG
KRAS_p.G15S_3	AATCCCGCAG
KRAS_p.S17N_1	ATGGCTCATC
KRAS_p.S17N_2	TACCCCGCAT
KRAS_p.S17N_3	CTAGATGAGG
KRAS_S17R_1	GAACCTAGCG
KRAS_S17R_2	CCATTTACTG
KRAS_S17R_3	GCGAGAATAA
KRAS_p.A18D_1	AGTCAGCAAG
KRAS_p.A18D_2	GTGTAACCAC
KRAS_p.A18D_3	ACTCGTACTA
KRAS_A18S_1	ACATTCCGGA
KRAS_A18S_2	CACGGAAGAC
KRAS_A18S_3	CGTGAAGATC
KRAS_p.A18V_1	GCTTATCGCG
KRAS_p.A18V_2	ACCCTGTGTT
KRAS_p.A18V_3	ACCTCCATAT
KRAS_p.L19_T20delinsFS_1	GAGCCGTATG
KRAS_p.L19_T20delinsFS_2	CATCGGAGCT
KRAS_p.L19_T20delinsFS_3	TATCTCCCGA
KRAS_p.L19F_1	CAAGCAGATC
KRAS_p.L19F_2	CCTGATTAGC
KRAS_p.L19F_3	TGAAGAGCAG
KRAS_p.T20M_1	AGGCTGACGT
KRAS_p.T20M_2	GTGTTCGTAC
KRAS_p.T20M_3	TGCCTTGACC
KRAS_Q22E_1	AGGTAGCTGA
KRAS_Q22E_2	AACTATGTGC
KRAS_Q22E_3	TGAGGGGATC
KRAS_Q22H_1	GTGCCTCTTA
KRAS_Q22H_2	CGTGCTAAAG
KRAS_Q22H_3	CTCCTCGTTC
KRAS_p.Q22K_1	CGACTTTAGA
KRAS_p.Q22K_2	TCGCACGACT
KRAS_p.Q22K_3	CCTCAACGTC
KRAS_Q22L_1	ACCCACGAGA
KRAS_Q22L_2	CTAGCCATAT
KRAS_Q22L_3	TTACGCTAAC
KRAS_p.L23I_1	ACGATACTTG
KRAS_p.L23I_2	CGGAACAACC
KRAS_p.L23I_3	AACCAGCTGA
KRAS_p.L23R_1	CGGACTCCAT
KRAS_p.L23R_2	AATGGTACTG
KRAS_p.L23R_3	ACAATAACGG
KRAS_p.Q25*_1	CACTCTTGAG
KRAS_p.Q25*_2	CACGCTCATG
KRAS_p.Q25*_3	AGGACATTAG
KRAS_F28L_1	AACGTGACTT
KRAS_F28L_2	AACATGCGTT
KRAS_F28L_3	TAACGCCGGT
KRAS_p.F28S_1	GAGGTCTGGA
KRAS_p.F28S_2	TGACTCTGTT
KRAS_p.F28S_3	CCAAAGTGGT
KRAS_p.E31K_1	GAGGATTCTG
KRAS_p.E31K_2	GGCATGTCTC
KRAS_p.E31K_3	ATCTGCGCTG
KRAS_p.D33E_1	CGGGTTATAA
KRAS_p.D33E_2	CCACCTGAAG
KRAS_p.D33E_3	GGACGTCAAC
KRAS_D33H_1	GCGTGAAGGT
KRAS_D33H_2	TCTACGCTAT
KRAS_D33H_3	GAACAGACGG
KRAS_p.P34L_1	GATCACAGAT
KRAS_p.P34L_2	GATCTCAGGA
KRAS_p.P34L_3	CAGGAATGCT
KRAS_P34S_1	GAGGTGGTGA
KRAS_P34S_2	AGCCTTTCCG
KRAS_P34S_3	TTTCCATTCG
KRAS_P34T_1	AAGATAGTCG
KRAS_P34T_2	GCTTAAACAC
KRAS_P34T_3	TCTGTTTCAC
KRAS_p.T35A_1	AAACGCTACT
KRAS_p.T35A_2	CCAATGACGC
KRAS_p.T35A_3	AAAGCATGCC
KRAS_p.I36M_1	CTTCCGAGGT
KRAS_p.I36M_2	CATTACCTGA
KRAS_p.I36M_3	ATTCGTGTGG
KRAS_p.D38=_1	GTCACGGTTC
KRAS_p.D38=_2	AGATACTAGG
KRAS_p.D38=_3	TTCCACCATG
KRAS_p.K42=_1	ACCCTATATG
KRAS_p.K42=_2	GTGCATAAGC
KRAS_p.K42=_3	CTGACAACTA
KRAS_p.E49K_1	GGCAAAACAG
KRAS_p.E49K_2	GTTGATAGCT
KRAS_p.E49K_3	AATCCAGGCG
KRAS_p.T50I_1	GGGTTCATAC
KRAS_p.T50I_2	TGCCGTTTGC
KRAS_p.T50I_3	CAGACATCAG
KRAS_T50_E63dup_1	TATAGAACGG
KRAS_T50_E63dup_2	CTACTCCGAT
KRAS_T50_E63dup_3	GCATGCTGAT
KRAS_p.C51R_1	CTACCTATTG
KRAS_p.C51R_2	GTCACGATCG
KRAS_p.C51R_3	AGTGTAGGAG
KRAS_L52_G60dup_1	CCGAGGGATT
KRAS_L52_G60dup_2	GAATGTACAG
KRAS_L52_G60dup_3	TAGCTCGGTC
KRAS_D54_E62dup_1	AATCGTCCGC
KRAS_D54_E62dup_2	ATGCTTGCGC
KRAS_D54_E62dup_3	GCGTCAGTTG
KRAS_p.D57N_1	CTTTGGTCAG
KRAS_p.D57N_2	CGAGTCATGG
KRAS_p.D57N_3	GGTAAGGCTG
KRAS_p.T58I_1	CCGAAACAGC
KRAS_p.T58I_2	GTCGAGACCA
KRAS_p.T58I_3	TATCGCCATG
KRAS_A59_G60delinsGV_1	CGTCGACTAG
KRAS_A59_G60delinsGV_2	GTCCTCTTAG
KRAS_A59_G60delinsGV_3	AGTTCCTGGA
KRAS_p.A59E_1	TATGCTAGGC
KRAS_p.A59E_2	GGTCTATTGA
KRAS_p.A59E_3	GGTTGCGAAG
KRAS_p.A59G_1	TGTGCTGGAC
KRAS_p.A59G_2	GCGTTATCAA
KRAS_p.A59G_3	ACCACCTGAA
KRAS_p.A59S_1	GTGGGTATAA
KRAS_p.A59S_2	GTCGTCCTCA
KRAS_p.A59S_3	CTTGTACAGC
KRAS_p.A59T_1	CTAACTCCAA
KRAS_p.A59T_2	GTTGGATGGT
KRAS_p.A59T_3	ACTTCAACGT
KRAS_p.G60=_1	TCGTCTAACT
KRAS_p.G60=_2	TGCAAGTATC
KRAS_p.G60=_3	TATAGCTGCG
KRAS_p.G60D_1	AGCCTCAGAT
KRAS_p.G60D_2	GATAGAGTTG
KRAS_p.G60D_3	ATGATTGGCT
KRAS_G60S_1	CATTGAGCGT
KRAS_G60S_2	ATGCCGTTAT
KRAS_G60S_3	TAAGGGCAAC
KRAS_p.G60V_1	CCTGGATAGT
KRAS_p.G60V_2	GATGGCAACG
KRAS_p.G60V_3	GCGAGATCGA
KRAS_Q61_S65dup_1	GAATGTGTAG
KRAS_Q61_S65dup_2	CTGATGGTGT
KRAS_Q61_S65dup_3	TACGCACTTC
KRAS_p.Q61=_1	CGGCAGAATC
KRAS_p.Q61=_2	ACATCATCCA
KRAS_p.Q61=_3	CGTTGATTGA
KRAS_Q61A_1	CGATTGATGT
KRAS_Q61A_2	ATGGCAACCG
KRAS_Q61A_3	GCCTGTCGTT
KRAS_p.Q61E_1	CGTTCCTGAA
KRAS_p.Q61E_2	AGTTTGGCTC
KRAS_p.Q61E_3	CTATGGATCA
KRAS_p.Q61H_1	CCATTCATGA
KRAS_p.Q61H_2	GTTATACGCA
KRAS_p.Q61H_3	TGTAAAGTCG
KRAS_p.Q61K_1	TCACCGTTCG
KRAS_p.Q61K_2	ACTGGAGTCA
KRAS_p.Q61K_3	TAGGTAATCC
KRAS_p.Q61L_1	TCTGTACTCT
KRAS_p.Q61L_2	CGCCGAAACT
KRAS_p.Q61L_3	GTCTCACATC
KRAS_p.Q61P_1	TCGCTAAACC
KRAS_p.Q61P_2	AACGGCTTCT
KRAS_p.Q61P_3	CGTACCCATG
KRAS_p.Q61R_1	AGAAGGTAGA
KRAS_p.Q61R_2	TGCCTCTGCA
KRAS_p.Q61R_3	ATGCGACCTC
KRAS_p.E62_A66dup_1	TTCCAGGAGC
KRAS_p.E62_A66dup_2	AGGTAACGAG
KRAS_p.E62_A66dup_3	TAAACCAAGC
KRAS_E62_E63insDDTAGQE_1	CCATAACGGA
KRAS_E62_E63insDDTAGQE_2	AGCGAGTGGT
KRAS_E62_E63insDDTAGQE_3	ACAGTGGCAG
KRAS_E62G_1	ACACCTACGG
KRAS_E62G_2	GCTATGTTGG
KRAS_E62G_3	AGGTGAGTGC
KRAS_E62V_1	CCATTGCTGC
KRAS_E62V_2	GCGTTACGCT
KRAS_E62V_3	GTTCCGCTTA
KRAS_E63D_1	TCTGTAACCT
KRAS_E63D_2	TCCGTTTCTA
KRAS_E63D_3	TCGTACGGGA
KRAS_p.E63K_1	GTATGATCGA
KRAS_p.E63K_2	CTGTCCACAT
KRAS_p.E63K_3	CCATGCCCTA
KRAS_Y64_S65insMDILDTAGQEEY_1	GGGCCACTTA
KRAS_Y64_S65insMDILDTAGQEEY_2	CTGCTGCAAG
KRAS_Y64_S65insMDILDTAGQEEY_3	TCAGCACGCT
KRAS_p.Y64D_1	TTGATGTGGC
KRAS_p.Y64D_2	GAGTAGAGAT
KRAS_p.Y64D_3	ACGAATGAGC
KRAS_p.Y64H_1	GCATAAGTGC
KRAS_p.Y64H_2	GTGCGAATAC
KRAS_p.Y64H_3	CAGCGTGCAA
KRAS_p.Y64N_1	GTCAAGTTTC
KRAS_p.Y64N_2	GTTGGCATAG
KRAS_p.Y64N_3	TCTGGATCAG
KRAS_S65_Y71dup_1	ATAGATCCGC
KRAS_S65_Y71dup_2	CGACCAGATC
KRAS_S65_Y71dup_3	ACTCGATTGA
KRAS_S65C_1	CATATCGCAA
KRAS_S65C_2	AGGGATTCAC
KRAS_S65C_3	CTAGTACTTC
KRAS_S65G_1	GACCCGTCAT
KRAS_S65G_2	CAGTCAACGG
KRAS_S65G_3	CTCGAGAAAC
KRAS_p.S65N_1	TGTCGGGCAA
KRAS_p.S65N_2	CAGACAGAGC
KRAS_p.S65N_3	ACTATGTCCG
KRAS_A66_G75dup_1	ATTGGTTCCA
KRAS_A66_G75dup_2	CTCAATAACG
KRAS_A66_G75dup_3	TCTCCCGTGT
KRAS_p.R68S_1	TGTGGCAGAC
KRAS_p.R68S_2	TCCATCGGAG
KRAS_p.R68S_3	GTTGTAGGTT
KRAS_Y71_M72delinsSV_1	AGGTGTCTAG
KRAS_Y71_M72delinsSV_2	AACAGGCCTC
KRAS_Y71_M72delinsSV_3	TCGGGGTCTT
KRAS_Y71C_1	CGCCTCCTTA
KRAS_Y71C_2	CTTATCGACG
KRAS_Y71C_3	CTGGTCTTGC
KRAS_p.R73=_1	AAAAGGTACC
KRAS_p.R73=_2	ACTTGAGCCT
KRAS_p.R73=_3	TAGGCGTACA
KRAS_T74A_1	TCATACGACG
KRAS_T74A_2	GCACTAAACG
KRAS_T74A_3	CTACATGGAG
KRAS_L79I_1	TGTGGTCGTA
KRAS_L79I_2	GGGTTATGTA
KRAS_L79I_3	CCAAATGGGT
KRAS_p.C80S_1	ATTTGGTGTG
KRAS_p.C80S_2	AAAGTCGTCT
KRAS_p.C80S_3	GCCATGTTCC
KRAS_p.I84M_1	AGAACGTGCG
KRAS_p.I84M_2	CATTTAGGAG
KRAS_p.I84M_3	ATCCTATCGT
KRAS_I84V_1	ACAACCTGAC
KRAS_I84V_2	GCACCTACAA
KRAS_I84V_3	CACTTAACCT
KRAS_p.K104N_1	CCTACTTATG
KRAS_p.K104N_2	ACCTAAACTC
KRAS_p.K104N_3	CAGAAGTCCG
KRAS_p.K117E_1	CTCGAAGGGA
KRAS_p.K117E_2	TTACGATACG
KRAS_p.K117E_3	TTGGGTGGCT
KRAS_p.K117N_1	GTAAAGCCGG
KRAS_p.K117N_2	ATCCTGACCT
KRAS_p.K117N_3	GCAATTTCGC
KRAS_K117Q_1	TCCCTAGCAT
KRAS_K117Q_2	CTCGACTACA
KRAS_K117Q_3	GTTCTGACCT
KRAS_p.K117R_1	GATGAGGTAT
KRAS_p.K117R_2	TGAGTGGGTT
KRAS_p.K117R_3	GCCTCGTATG
KRAS_K117T_1	TCCATTGCCA
KRAS_K117T_2	CCCAACAATA
KRAS_K117T_3	GTAACTGCGG
KRAS_p.K117Y_1	ACTCAGGTGA
KRAS_p.K117Y_2	CGTGTAGCGT
KRAS_p.K117Y_3	TTGCCTGTAC
KRAS_D119E_1	GATATCCGTA
KRAS_D119E_2	TGGAGTGACC
KRAS_D119E_3	AAGTACCCGT
KRAS_D119G_1	TTCCACACCG
KRAS_D119G_2	TAGCACGATG
KRAS_D119G_3	TTGGCGCGAA
KRAS_D119H_1	AAATGGTAGC
KRAS_D119H_2	GCTACCAGAT
KRAS_D119H_3	GACCTTTCAG
KRAS_D119N_1	GGGAACCGAA
KRAS_D119N_2	ACGATTCGAA
KRAS_D119N_3	TCCAGGTGTG
KRAS_L120S_1	ATTAGCAGTC
KRAS_L120S_2	GCGCTGTATT
KRAS_L120S_3	TCCCTGCAGT
KRAS_R123K_1	ATAAGAGCGT
KRAS_R123K_2	GTCGATGCAA
KRAS_R123K_3	CCCCACATTG
KRAS_p.G138=_1	GAAATACGTG
KRAS_p.G138=_2	GTATTGGCCA
KRAS_p.G138=_3	TACATCCTAG
KRAS_p.G138E_1	CAACATGAGT
KRAS_p.G138E_2	CACCGTCACA
KRAS_p.G138E_3	GCTTTCGCTG
KRAS_p.A146P_1	ATGTCGGGTT
KRAS_p.A146P_2	CCGGGTTTAC
KRAS_p.A146P_3	CCGAGTAATT
KRAS_p.A146T_1	GGCATTCATG
KRAS_p.A146T_2	ACTCTAAAGC
KRAS_p.A146T_3	CCCTCACTCA
KRAS_p.A146V_1	TCGCATAGGA
KRAS_p.A146V_2	GGCTAAACGT
KRAS_p.A146V_3	CAGGTCTAAC
KRAS_p.K147=_1	ATTGCCTTTC
KRAS_p.K147=_2	TTTTCCCAGA
KRAS_p.K147=_3	CGCCGTAATG
KRAS_K147E_1	ACTGACGACT
KRAS_K147E_2	CAAGACTAGG
KRAS_K147E_3	TTGTCTCTTG
KRAS_K147Q_1	AGCTTGTGAT
KRAS_K147Q_2	AGACGCTGTT
KRAS_K147Q_3	TAACCGAGCG
KRAS_K147R_1	ATGGATCACT
KRAS_K147R_2	ATCCATAGCA
KRAS_K147R_3	TTACTGCTGT
KRAS_K147T_1	GGTCTCGCTA
KRAS_K147T_2	ACAATCGCCT
KRAS_K147T_3	CGTGTATTAG
KRAS_R149I_1	GTAGCTGAGC
KRAS_R149I_2	ATCTGTGCTA
KRAS_R149I_3	CGAAGTCATT
KRAS_R149K_1	ATAGAGCGTT
KRAS_R149K_2	CCATGCCGTT
KRAS_R149K_3	AGATCTCGCG
KRAS_L159Wfs*2_1	CGCACCTGAT
KRAS_L159Wfs*2_2	CGTTTCCTAC
KRAS_L159Wfs*2_3	CTCGCGTATA
KRAS_V160M_1	TACAGCCAGC
KRAS_V160M_2	TCCATGGATC
KRAS_V160M_3	CCTGATGTCT
KRAS_p.R164Q_1	ACCAGGAATA
KRAS_p.R164Q_2	GTGACAACTG
KRAS_p.R164Q_3	TGCAATCTGA
KRAS_R164*_1	GCTGTTCCAT
KRAS_R164*_2	GTGTAAACCG
KRAS_R164*_3	CCTTATACGA
KRAS_p.D173=_1	CGTGCTAGTA
KRAS_p.D173=_2	AGCGTCTTGA
KRAS_p.D173=_3	TCATAAGACG
KRAS_p.K180del_1	ACTGAAGCAA
KRAS_p.K180del_2	AAGTGACCGA
KRAS_p.K180del_3	TTTAGCGGGC
KRAS_I187T_1	AACATAGGGT
KRAS_I187T_2	GTCCTTGGGA
KRAS_I187T_3	GTGCGAGAGT
KRAS_G12H_1	TTGCCGCTAA
KRAS_G12H_2	TCGTTCCAAG
KRAS_G12H_3	GTAGTCCAAC
NRAS_WT_1	GCGCCTAGTT
NRAS_WT_2	GAGCTTTCCG
NRAS_WT_3	CTACCTCCTC
NRAS_p.A11T_1	TCCTAGATGT
NRAS_p.A11T_2	CTTTTTACCG
NRAS_p.A11T_3	AGCGACACTG
NRAS_p.G12A_1	ATGTGTCGTT
NRAS_p.G12A_2	AGAGACAGGA
NRAS_p.G12A_3	AACCTCTAGT
NRAS_p.G12C_1	GGAGTAGATG
NRAS_p.G12C_2	AATGGAGTCC
NRAS_p.G12C_3	GGACAAATGG
NRAS_p.G12D_1	TCGGAGCTAA
NRAS_p.G12D_2	CCGTTGGCAT
NRAS_p.G12D_3	AACGCAGGTC
NRAS_p.G12N_1	ATCAGTATGC
NRAS_p.G12N_2	GCTTATGACG
NRAS_p.G12N_3	CTGTTGTTCT
NRAS_p.G12R_1	ATACTACGCC
NRAS_p.G12R_2	ACGCCGTTAA
NRAS_p.G12R_3	ACGACGCTTC
NRAS_p.G12S_1	GATTGTGAAC
NRAS_p.G12S_2	TCCTGTGGTG
NRAS_p.G12S_3	TGTAGGTGTT
NRAS_p.G12V_1	TACTGTCAGT
NRAS_p.G12V_2	TTGCGAGCCA
NRAS_p.G12V_3	CGCTTTTGGC
NRAS_p.G13=_1	GAAGATGTAG
NRAS_p.G13=_2	TTCTGGGAGC
NRAS_p.G13=_3	GAATCCTTGT
NRAS_p.G13A_1	TACTTGGGCA
NRAS_p.G13A_2	AGGTCAGACT
NRAS_p.G13A_3	CTCCCGTCTA
NRAS_p.G13C_1	GGCACATGCA
NRAS_p.G13C_2	ATAGGCCTTA
NRAS_p.G13C_3	GTCCACTATG
NRAS_p.G13D_1	AGCATTATGC
NRAS_p.G13D_2	TTTCTCCAAC
NRAS_p.G13D_3	AGTTGGCTAA
NRAS_G13F_1	CTCGGCTATG
NRAS_G13F_2	AGTATTAGCG
NRAS_G13F_3	TGCAGCAAAT
NRAS_G13I_1	TATTCTGGCT
NRAS_G13I_2	TTCATGCATC
NRAS_G13I_3	GTGTTATTGG
NRAS_p.G13N_1	GCAACGAATT
NRAS_p.G13N_2	GGCGAATTGA
NRAS_p.G13N_3	TGATGCAGTT
NRAS_p.G13R_1	GCTCTCATAA
NRAS_p.G13R_2	ACAACGGTCA
NRAS_p.G13R_3	CATTTGCAGC
NRAS_p.G13S_1	TCGGTACATT
NRAS_p.G13S_2	TCATTCCCTA
NRAS_p.G13S_3	AAGGATCGTA
NRAS_p.G13V_1	TGCTTCCTTG
NRAS_p.G13V_2	CCATTGGTTA
NRAS_p.G13V_3	GTCCGAGGAT
NRAS_p.S17N_1	ATCAAGCCTC
NRAS_p.S17N_2	GCAGAAAGAT
NRAS_p.S17N_3	AATGCAACAC
NRAS_p.A18T_1	CTCGTTCTAT
NRAS_p.A18T_2	AACTAGCGAC
NRAS_p.A18T_3	AAAGGACCCG
NRAS_p.Q22K_1	CCACTATCCT
NRAS_p.Q22K_2	GCAATAACCT
NRAS_p.Q22K_3	TGCTACTCGC
NRAS_E31K_1	CTGTGGGTGT
NRAS_E31K_2	CCGCTTACTT
NRAS_E31K_3	TTGAGGGAGA
NRAS_D47H_1	CCCCTAAGAA
NRAS_D47H_2	AATCGGGTTA
NRAS_D47H_3	TCGACTTCGA
NRAS_p.E49K_1	TTTATGCTCC
NRAS_p.E49K_2	GACGCTGAAG
NRAS_p.E49K_3	AATGCTACCT
NRAS_T50A_1	GTACGAATTC
NRAS_T50A_2	TCTAACTCAC
NRAS_T50A_3	GCTCCATTCA
NRAS_p.D54G_1	GGTTACGGTT
NRAS_p.D54G_2	GAACAAGCGT
NRAS_p.D54G_3	TGGCTAAAGG
NRAS_p.T58I_1	AAGCTTGTCA
NRAS_p.T58I_2	ATAGCCAGTA
NRAS_p.T58I_3	AGTGACGAGC
NRAS_T58K_1	CTTAAGACGA
NRAS_T58K_2	AGTGCCTCAT
NRAS_T58K_3	GGTGGAATGC
NRAS_p.A59D_1	ACATGCCTGC
NRAS_p.A59D_2	GAAGATTCGG
NRAS_p.A59D_3	GTTCACCTTG
NRAS_A59S_1	GGTATCTATG
NRAS_A59S_2	ACAGAGGGCT
NRAS_A59S_3	GGCAGAAACG
NRAS_p.A59T_1	ACATCGCTCA
NRAS_p.A59T_2	AGATGATTCG
NRAS_p.A59T_3	ATGGTTAACC
NRAS_A59V_1	GTAAACGTAG
NRAS_A59V_2	CACCAGCACT
NRAS_A59V_3	TGACTCGTCC
NRAS_p.G60E_1	GTCTGTGCAA
NRAS_p.G60E_2	ACCGAACGGT
NRAS_p.G60E_3	GTAGCGCATT
NRAS_p.G60V_1	ATCGTCAACA
NRAS_p.G60V_2	TCTAGGTAGG
NRAS_p.G60V_3	CCACCTGTGA
NRAS_Q61_E62delinsHK_1	AAGACCGATT
NRAS_Q61_E62delinsHK_2	GAACCAAATC
NRAS_Q61_E62delinsHK_3	TGGTTCGGAT
NRAS_Q61_E62delinsKK_1	TTAGAGCTTG
NRAS_Q61_E62delinsKK_2	CACCCTAGAG
NRAS_Q61_E62delinsKK_3	GTTACGCCTC
NRAS_p.Q61=_1	CTGACTTGGA
NRAS_p.Q61=_2	CTCCTATGCA
NRAS_p.Q61=_3	AAACAAGGCG
NRAS_p.Q61E_1	ATCTGCAGCT
NRAS_p.Q61E_2	CGGACGAGAT
NRAS_p.Q61E_3	CAAGTGGATT
NRAS_p.Q61H_1	CCGAAGGAGT
NRAS_p.Q61H_2	TTCACCAATC
NRAS_p.Q61H_3	AAGATCTGCA
NRAS_Q61I_1	CTAAGCGACA
NRAS_Q61I_2	ATGCAGCATA
NRAS_Q61I_3	GACTGGGACT
NRAS_p.Q61K_1	CGCATTGTTG
NRAS_p.Q61K_2	GCAATTACCT
NRAS_p.Q61K_3	AACAACCACA
NRAS_p.Q61L_1	TGTTCGCCTG
NRAS_p.Q61L_2	ATCCCGGAGT
NRAS_p.Q61L_3	TATGGGTGCT
NRAS_p.Q61P_1	GTAAGTCTAC
NRAS_p.Q61P_2	GTACTATTCC
NRAS_p.Q61P_3	CATACGAAAG
NRAS_p.Q61R_1	TCGTTTGTGC
NRAS_p.Q61R_2	CACTACAGGC
NRAS_p.Q61R_3	GGGGTAAGCA
NRAS_p.E62Kfs*6_1	ACGGTAAATG
NRAS_p.E62Kfs*6_2	ACATACGAGT
NRAS_p.E62Kfs*6_3	ACTCTACTGT
NRAS_p.E62Q_1	CGACTGAAGC
NRAS_p.E62Q_2	TTCCACATCA
NRAS_p.E62Q_3	ATGTACATGG
NRAS_p.Y64D_1	CTCCATACGC
NRAS_p.Y64D_2	CGAGACCAGT
NRAS_p.Y64D_3	GGGCTCTTCA
NRAS_p.Y64N_1	GTCATAGCCG
NRAS_p.Y64N_2	CGTAAGGTGT
NRAS_p.Y64N_3	GATATGATGG
NRAS_p.S65C_1	AAGCTGTTCC
NRAS_p.S65C_2	GTGACTCCCT
NRAS_p.S65C_3	TAGCGTCACG
NRAS_p.A66T_1	GTCCGGAGAA
NRAS_p.A66T_2	GATAACTGGT
NRAS_p.A66T_3	GCAAGAGTTG
NRAS_A66V_1	GGACATTCTG
NRAS_A66V_2	CTCCGAGGTA
NRAS_A66V_3	GATGCTTGAA
NRAS_M67I_1	CCTCTTCGCA
NRAS_M67I_2	ACCTTCGTGT
NRAS_M67I_3	GCAGATCCAC
NRAS_M67T_1	TCGTCCAACT
NRAS_M67T_2	AAGTCAGTTG
NRAS_M67T_3	CTGGATAGCT
NRAS_p.R68T_1	TGGGATTGGT
NRAS_p.R68T_2	TGAGTCACGG
NRAS_p.R68T_3	GCTTGTAACC
NRAS_p.G75=_1	GTGCATCATC
NRAS_p.G75=_2	CGTATGGAAG
NRAS_p.G75=_3	CGTATGCAGA
NRAS_p.E76K_1	GGCTGTGAAT
NRAS_p.E76K_2	AGAAAGCCGG
NRAS_p.E76K_3	GAACCACATG
NRAS_F78L_1	CTTCAGACAC
NRAS_F78L_2	CAGCTGCAGT
NRAS_F78L_3	ATGCTATTCG
NRAS_p.N85S_1	TCTGGCTGGT
NRAS_p.N85S_2	ACCTGAGCAT
NRAS_p.N85S_3	GCCCATGTAA
NRAS_p.A91V_1	GGAGCAAAGT
NRAS_p.A91V_2	CCCACAGCTA
NRAS_p.A91V_3	CAGTGGTGGA
NRAS_p.D92N_1	AACGTGGACA
NRAS_p.D92N_2	AGTGACCGGA
NRAS_p.D92N_3	GCAGGTTCCA
NRAS_S106L_1	ACTCTAGCAT
NRAS_S106L_2	CAGCGTCTCA
NRAS_S106L_3	GCGTATGCGT
NRAS_K117M_1	TGGAAGGATC
NRAS_K117M_2	CTCAGGTATT
NRAS_K117M_3	GTTCCCTCTG
NRAS_K117R_1	GTCTCAAACC
NRAS_K117R_2	GTCGATAGTA
NRAS_K117R_3	ACCCTTAGCG
NRAS_p.E132K_1	CGATGTCAGA
NRAS_p.E132K_2	CATCGGAGTA
NRAS_p.E132K_3	GGTCTATCAA
NRAS_T144A_1	GAGGAAGACT
NRAS_T144A_2	TTGGGCTCAC
NRAS_T144A_3	ACTGTGCTCG
NRAS_A146S_1	CTACCGGTAA
NRAS_A146S_2	TTATGCTCGC
NRAS_A146S_3	CTGCCTACTT
NRAS_p.A146T_1	TTCTAGCGAT
NRAS_p.A146T_2	ACGACACTTA
NRAS_p.A146T_3	TATGGGGTGC
NRAS_p.A146V_1	TTGAACCATC
NRAS_p.A146V_2	ATCGACTGGT
NRAS_p.A146V_3	CACGCATATA
NRAS_K170Nfs*19_1	ATCCTCGACG
NRAS_K170Nfs*19_2	TAGGATTTCG
NRAS_K170Nfs*19_3	GATCACCTAC
NRAS_p.P185S_1	GGTACATGTT
NRAS_p.P185S_2	TCGCCTCCTT
NRAS_p.P185S_3	GCCTAGCTTG
NRAS_G12H_1	GACGCAACGA
NRAS_G12H_2	TTGGCCGTCA
NRAS_G12H_3	CATAGGGGTT
HRAS_WT_1	ACCATTCGAG
HRAS_WT_2	AGACCGGTTC
HRAS_WT_3	GGATTGGTGA
HRAS_p.E3K_1	ATACGGTTCC
HRAS_p.E3K_2	TGGCAATAGG
HRAS_p.E3K_3	TAAGCTGATC
HRAS_p.Y4H_1	CAGAGCCAGA
HRAS_p.Y4H_2	AACGTGGTAC
HRAS_p.Y4H_3	TTGGCAGTGA
HRAS_p.Y4Lfs*2_1	ATGGCCTTTA
HRAS_p.Y4Lfs*2_2	TTTAACCTGG
HRAS_p.Y4Lfs*2_3	GAAAGCAGTG
HRAS_V9M_1	GGCTTACTAC
HRAS_V9M_2	GTGATGTCGG
HRAS_V9M_3	GTTTACAGTC
HRAS_p.A11=_1	AATCGTCAGG
HRAS_p.A11=_2	GAGCTAGTCG
HRAS_p.A11=_3	ATGAGCAGCA
HRAS_p.G12A_1	AAGCACTTGC
HRAS_p.G12A_2	AGATGTGGGC
HRAS_p.G12A_3	GGATCGATCT
HRAS_p.G12C_1	ACTGATGGCC
HRAS_p.G12C_2	CCAGTTGCGA
HRAS_p.G12C_3	GTAGGGAAGT
HRAS_p.G12D_1	AAAACTGTGC
HRAS_p.G12D_2	ACTCTTCAGG
HRAS_p.G12D_3	ACTCTGCGTA
HRAS_G12F_1	CGTGTCTGAG
HRAS_G12F_2	GTACAACTCG
HRAS_G12F_3	TCGGACATAG
HRAS_p.G12N_1	AGGAAACCGT
HRAS_p.G12N_2	TGTCACCTGG
HRAS_p.G12N_3	TACGAGGCGA
HRAS_p.G12R_1	CGCAAAAAGC
HRAS_p.G12R_2	ATCGTAACGG
HRAS_p.G12R_3	TCCGTGATAC
HRAS_p.G12S_1	CCTATCCTGG
HRAS_p.G12S_2	CTTGGCTGTT
HRAS_p.G12S_3	ACTGAAGCCG
HRAS_p.G12V_1	TCGGCTCATT
HRAS_p.G12V_2	TCACCTTCAC
HRAS_p.G12V_3	ACCCCGAACT
HRAS_p.G13C_1	TGGCGTGACA
HRAS_p.G13C_2	GCACATTCGC
HRAS_p.G13C_3	GAGGATATAG
HRAS_p.G13D_1	CTGGGCTCTA
HRAS_p.G13D_2	AAAAGCGGGC
HRAS_p.G13D_3	CAACGCTGCT
HRAS_p.G13R_1	GCGTGAACAT
HRAS_p.G13R_2	CTCGAAGGGT
HRAS_p.G13R_3	CCATCGACAG
HRAS_p.G13S_1	CTCATCGGAT
HRAS_p.G13S_2	GGTCAAACGG
HRAS_p.G13S_3	ATTACACCTG
HRAS_p.G13V_1	CTCCCTCTGA
HRAS_p.G13V_2	CACGAATTCA
HRAS_p.G13V_3	AAGTCTCCTC
HRAS_p.A18V_1	CCAGTCACTG
HRAS_p.A18V_2	TTGAAGCACA
HRAS_p.A18V_3	TAGCTCAGTG
HRAS_p.H27=_1	AGACTAACGT
HRAS_p.H27=_2	AGTCGATATG
HRAS_p.H27=_3	TTCAACCCAA
HRAS_p.E31K_1	TCAGGCAATT
HRAS_p.E31K_2	CCGATTATGG
HRAS_p.E31K_3	CGATGGCAGT
HRAS_P34F_1	TAGAACCAGG
HRAS_P34F_2	AGCCATCACA
HRAS_P34F_3	GTTCATGCAA
HRAS_p.R41Q_1	AATCGTTGCC
HRAS_p.R41Q_2	ACCCTTCTCG
HRAS_p.R41Q_3	AACATGCATG
HRAS_R41W_1	TCCTGTCAGT
HRAS_R41W_2	CTGATGCGTC
HRAS_R41W_3	CCCGATTATG
HRAS_T58I_1	ATCTCGCATC
HRAS_T58I_2	GACTGACGTC
HRAS_T58I_3	CCTTCATTTG
HRAS_A59G_1	GATGGTGCAA
HRAS_A59G_2	CAGTCGGCAT
HRAS_A59G_3	GCACGATGAG
HRAS_p.A59T_1	GAGAATGCTG
HRAS_p.A59T_2	TGCGGAACGA
HRAS_p.A59T_3	CTTAGTGCAA
HRAS_p.Q61H_1	GACTATCCGT
HRAS_p.Q61H_2	CGAAGAAGTT
HRAS_p.Q61H_3	AACACTCTCG
HRAS_p.Q61K_1	TAGCCAACAT
HRAS_p.Q61K_2	CTCTTACGCT
HRAS_p.Q61K_3	CGCTACAACC
HRAS_p.Q61L_1	CATTCAGCCT
HRAS_p.Q61L_2	TAACGACGTG
HRAS_p.Q61L_3	ATCGACCAGC
HRAS_p.Q61P_1	AATGGCACGG
HRAS_p.Q61P_2	TCTCTTGATG
HRAS_p.Q61P_3	GGAGAAGAGC
HRAS_p.Q61R_1	CTCTAGCAGG
HRAS_p.Q61R_2	TAGCGCTGCT
HRAS_p.Q61R_3	GTTGTGGTCG
HRAS_p.E62G_1	TCACAATGGC
HRAS_p.E62G_2	CAGGGTAACA
HRAS_p.E62G_3	TTATTGCGCC
HRAS_R68Q_1	TAACACTCTG
HRAS_R68Q_2	AGGGCCATTC
HRAS_R68Q_3	TACTTAGAGC
HRAS_R68W_1	AAAGCAGCCT
HRAS_R68W_2	CGTATTAGCA
HRAS_R68W_3	CGGAACATAC
HRAS_p.M72I_1	TTGGGTATGC
HRAS_p.M72I_2	CCGACATTTC
HRAS_p.M72I_3	GAGATCGTTA
HRAS_p.R73C_1	GAGGTTATCA
HRAS_p.R73C_2	CAGCCAAAAC
HRAS_p.R73C_3	ATAGTCGGTA
HRAS_p.R73H_1	TGATCGACCT
HRAS_p.R73H_2	ATCCTGGCAA
HRAS_p.R73H_3	GAACTTCGAC
HRAS_p.V81M_1	TAAGCAATCC
HRAS_p.V81M_2	GCACTAGGTA
HRAS_p.V81M_3	CCTTTGTTCG
HRAS_E98K_1	TCAGTCACCA
HRAS_E98K_2	TCACGTAGAC
HRAS_E98K_3	GCTTGGCACT
HRAS_S106L_1	ATCCCCGCTT
HRAS_S106L_2	GTACGAAACC
HRAS_S106L_3	TTGGCGGATA
HRAS_p.K117N_1	CCATCTGATG
HRAS_p.K117N_2	GGAATGAATC
HRAS_p.K117N_3	CTGCTAACCA
HRAS_K117T_1	TGCAATCAGG
HRAS_K117T_2	GCAGAGCGAA
HRAS_K117T_3	GTGACTCGTT
HRAS_p.D119=_1	TGTAATGTCC
HRAS_p.D119=_2	ATCGACCGTG
HRAS_p.D119=_3	CTATCGAAAG
HRAS_p.D119H_1	AAGAGGAGCG
HRAS_p.D119H_2	TTAGTCAGTG
HRAS_p.D119H_3	CGGAAGCAGA
HRAS_p.D119N_1	CCCATCTACA
HRAS_p.D119N_2	AAGGCATCAA
HRAS_p.D119N_3	TCTCCGGATG
HRAS_R123C_1	AGCAAGAGGA
HRAS_R123C_2	CCATCCTTTA
HRAS_R123C_3	GCGCACAACT
HRAS_p.R123H_1	CATCCTAGTA
HRAS_p.R123H_2	ATCCTTACGA
HRAS_p.R123H_3	TAATTCCGCC
HRAS_D132N_1	GTACAAGAGG
HRAS_D132N_2	TGAGCGTTAG
HRAS_D132N_3	ATGCGATAGC
HRAS_L133H_1	CTTGGAACCA
HRAS_L133H_2	TCGACAATGA
HRAS_L133H_3	GATAATTGCC
HRAS_p.A134S_1	AAATGCTCTG
HRAS_p.A134S_2	ATACTGATCC
HRAS_p.A134S_3	AAGATACGGT
HRAS_p.R135*_1	GTTGGGCTAA
HRAS_p.R135*_2	CTAGTGGACG
HRAS_p.R135*_3	TAGACCAGCA
HRAS_R169Q_1	GGTCTGGAAC
HRAS_R169Q_2	CTATACTAGC
HRAS_R169Q_3	CTTGTCAGCT
HRAS_K170*_1	ACATTCCGGC
HRAS_K170*_2	TGTTGTGGTA
HRAS_K170*_3	CATCGCCCTA
HRAS_G180S_1	ATCAATGCAC
HRAS_G180S_2	ACACGCTAAC
HRAS_G180S_3	TCACCTAAGA
HRAS_M182I_1	AGAAGCCATT
HRAS_M182I_2	ATGGGACTTA
HRAS_M182I_3	GCTTCGTGGT
The barcode sequence assigned to each variant clone is listed.
