# Supplementary material for: Functional Analysis of Rare RAS Variants of Unknown Significance
Source: Cancer Res Commun. 2025 Oct 2;5(10):1747–57. doi: 10.1158/2767-9764.CRC-25-0188 (PMC12488390; doi:10.1158/2767-9764.CRC-25-0188)
Supplement: Supplementary Table S2 — Primer sequences used for barcode amplification [file crc-25-0188_supplementary_table_s2_suppst2.xlsx]

## Sheet: Supplementary Table S2
Supplementary Table S2. Primer sequences used for barcode amplification.
Primer name	Sequence
p7+ BC701+f	CAAGCAGAAGACGGCATACGAGATCGAGTAATAAGGACCTTACACAGTCCTGCTG
p7+ BC702+f	CAAGCAGAAGACGGCATACGAGATTCTCCGGAAAGGACCTTACACAGTCCTGCTG
p7+ BC703+f	CAAGCAGAAGACGGCATACGAGATAATGAGCGAAGGACCTTACACAGTCCTGCTG
p7+ BC704+f	CAAGCAGAAGACGGCATACGAGATGGAATCTCAAGGACCTTACACAGTCCTGCTG
p7+ BC705+f	CAAGCAGAAGACGGCATACGAGATTTCTGAATAAGGACCTTACACAGTCCTGCTG
p7+ BC706+f	CAAGCAGAAGACGGCATACGAGATACGAATTCAAGGACCTTACACAGTCCTGCTG
p7+ BC707+f	CAAGCAGAAGACGGCATACGAGATAGCTTCAGAAGGACCTTACACAGTCCTGCTG
p7+ BC708+f	CAAGCAGAAGACGGCATACGAGATGCGCATTAAAGGACCTTACACAGTCCTGCTG
p7+ BC709+f	CAAGCAGAAGACGGCATACGAGATCATAGCCGAAGGACCTTACACAGTCCTGCTG
p7+ BC710+f	CAAGCAGAAGACGGCATACGAGATTTCGCGGAAAGGACCTTACACAGTCCTGCTG
p7+ BC711+f	CAAGCAGAAGACGGCATACGAGATGCGCGAGAAAGGACCTTACACAGTCCTGCTG
p7+ BC712+f	CAAGCAGAAGACGGCATACGAGATCTATCGCTAAGGACCTTACACAGTCCTGCTG
p5+ BC501+r	AATGATACGGCGACCACCGAGATCTACACTATAGCCTAACCGAACCGACTCGTTGAAGG
p5+ BC502+r	AATGATACGGCGACCACCGAGATCTACACATAGAGGCAACCGAACCGACTCGTTGAAGG
p5+ BC503+r	AATGATACGGCGACCACCGAGATCTACACCCTATCCTAACCGAACCGACTCGTTGAAGG
p5+ BC504+r	AATGATACGGCGACCACCGAGATCTACACGGCTCTGAAACCGAACCGACTCGTTGAAGG
p5+ BC505+r	AATGATACGGCGACCACCGAGATCTACACAGGCGAAGAACCGAACCGACTCGTTGAAGG
p5+ BC506+r	AATGATACGGCGACCACCGAGATCTACACTAATCTTAAACCGAACCGACTCGTTGAAGG
p5+ BC507+r	AATGATACGGCGACCACCGAGATCTACACCAGGACGTAACCGAACCGACTCGTTGAAGG
p5+ BC508+r	AATGATACGGCGACCACCGAGATCTACACGTACTGACAACCGAACCGACTCGTTGAAGG
Primer sequences used for amplification of barcode regions are shown.
