# Supplementary material for: Functional Analysis of Rare RAS Variants of Unknown Significance
Source: Cancer Res Commun. 2025 Oct 2;5(10):1747–57. doi: 10.1158/2767-9764.CRC-25-0188 (PMC12488390; doi:10.1158/2767-9764.CRC-25-0188)
Supplement: Supplementary Table S3 — Primer sequences used for next-generation sequencing [file crc-25-0188_supplementary_table_s3_suppst3.xlsx]

## Sheet: Supplementary Table S3
Supplementary Table S3. Primer sequences used for next-generation sequencing.
Primer name	Sequence
MANO-index1	GTGGTCAGCAGGACTGTGTAAGGTCCTT
MANO-index2	AATGATACGGCGACCACCGAGATCTACAC
MANO-Read1	GGGTAGACTAGTCGCTGCCTATAGCAATG
MANO-Read2	CAAAGTAGACGGCATCGCAGCTTGGATAC
Primer sequences used for next-generation sequencing (NGS) are shown.
