# Supplementary material for: Functional Analysis of Rare RAS Variants of Unknown Significance
Source: Cancer Res Commun. 2025 Oct 2;5(10):1747–57. doi: 10.1158/2767-9764.CRC-25-0188 (PMC12488390; doi:10.1158/2767-9764.CRC-25-0188)
Supplement: Supplementary Table S4 — Prevalence of canonical KRAS variants at mutant allele level [file crc-25-0188_supplementary_table_s4_suppst4.xlsx]

## Sheet: Supplementary Table S4
Supplementary Table S4. Prevalence of canonical KRAS variants at mutant allele level.
Codon	Cancer type	prevalence
A146E	Adrenal Gland	0
A146P	Adrenal Gland	0
A146S	Adrenal Gland	0
A146T	Adrenal Gland	0
A146V	Adrenal Gland	0
G12A	Adrenal Gland	0
G12C	Adrenal Gland	0.00432882
G12D	Adrenal Gland	0
G12E	Adrenal Gland	0
G12F	Adrenal Gland	0
G12H	Adrenal Gland	0
G12I	Adrenal Gland	0
G12L	Adrenal Gland	0
G12R	Adrenal Gland	0
G12S	Adrenal Gland	0
G12T	Adrenal Gland	0
G12V	Adrenal Gland	0
G12W	Adrenal Gland	0
G12Y	Adrenal Gland	0
G13A	Adrenal Gland	0
G13C	Adrenal Gland	0
G13D	Adrenal Gland	0
G13E	Adrenal Gland	0
G13F	Adrenal Gland	0
G13H	Adrenal Gland	0
G13L	Adrenal Gland	0
G13P	Adrenal Gland	0
G13R	Adrenal Gland	0
G13S	Adrenal Gland	0
G13V	Adrenal Gland	0
K117I	Adrenal Gland	0
K117N	Adrenal Gland	0
K117R	Adrenal Gland	0
Q61E	Adrenal Gland	0
Q61H	Adrenal Gland	0
Q61K	Adrenal Gland	0
Q61L	Adrenal Gland	0
Q61P	Adrenal Gland	0
Q61R	Adrenal Gland	0
A146E	Ampulla of Vater	0
A146P	Ampulla of Vater	0
A146S	Ampulla of Vater	0
A146T	Ampulla of Vater	0.0216441
A146V	Ampulla of Vater	0.00865763
G12A	Ampulla of Vater	0.0303017
G12C	Ampulla of Vater	0.0389594
G12D	Ampulla of Vater	0.354963
G12E	Ampulla of Vater	0
G12F	Ampulla of Vater	0
G12H	Ampulla of Vater	0
G12I	Ampulla of Vater	0
G12L	Ampulla of Vater	0
G12R	Ampulla of Vater	0.0606034
G12S	Ampulla of Vater	0.0259729
G12T	Ampulla of Vater	0
G12V	Ampulla of Vater	0.212112
G12W	Ampulla of Vater	0
G12Y	Ampulla of Vater	0
G13A	Ampulla of Vater	0
G13C	Ampulla of Vater	0
G13D	Ampulla of Vater	0.0865763
G13E	Ampulla of Vater	0
G13F	Ampulla of Vater	0
G13H	Ampulla of Vater	0
G13L	Ampulla of Vater	0
G13P	Ampulla of Vater	0
G13R	Ampulla of Vater	0
G13S	Ampulla of Vater	0
G13V	Ampulla of Vater	0
K117I	Ampulla of Vater	0
K117N	Ampulla of Vater	0.00432882
K117R	Ampulla of Vater	0
Q61E	Ampulla of Vater	0
Q61H	Ampulla of Vater	0.0779187
Q61K	Ampulla of Vater	0
Q61L	Ampulla of Vater	0.0173153
Q61P	Ampulla of Vater	0
Q61R	Ampulla of Vater	0.0173153
A146E	Biliary Tract	0.00865763
A146P	Biliary Tract	0.0129865
A146S	Biliary Tract	0
A146T	Biliary Tract	0.10822
A146V	Biliary Tract	0.0562746
G12A	Biliary Tract	0.290031
G12C	Biliary Tract	0.385265
G12D	Biliary Tract	2.66655
G12E	Biliary Tract	0.00432882
G12F	Biliary Tract	0
G12H	Biliary Tract	0.00432882
G12I	Biliary Tract	0.00432882
G12L	Biliary Tract	0.00432882
G12R	Biliary Tract	0.212112
G12S	Biliary Tract	0.10822
G12T	Biliary Tract	0
G12V	Biliary Tract	1.60166
G12W	Biliary Tract	0.00432882
G12Y	Biliary Tract	0
G13A	Biliary Tract	0
G13C	Biliary Tract	0.0606034
G13D	Biliary Tract	0.454526
G13E	Biliary Tract	0
G13F	Biliary Tract	0
G13H	Biliary Tract	0
G13L	Biliary Tract	0
G13P	Biliary Tract	0
G13R	Biliary Tract	0
G13S	Biliary Tract	0
G13V	Biliary Tract	0.00432882
K117I	Biliary Tract	0.00432882
K117N	Biliary Tract	0.0389594
K117R	Biliary Tract	0.00432882
Q61E	Biliary Tract	0
Q61H	Biliary Tract	0.610363
Q61K	Biliary Tract	0.0173153
Q61L	Biliary Tract	0.0865763
Q61P	Biliary Tract	0.00432882
Q61R	Biliary Tract	0.0692611
A146E	Bladder/Urinary Tract	0
A146P	Bladder/Urinary Tract	0
A146S	Bladder/Urinary Tract	0
A146T	Bladder/Urinary Tract	0.00865763
A146V	Bladder/Urinary Tract	0.00865763
G12A	Bladder/Urinary Tract	0.0129865
G12C	Bladder/Urinary Tract	0.0389594
G12D	Bladder/Urinary Tract	0.129865
G12E	Bladder/Urinary Tract	0
G12F	Bladder/Urinary Tract	0
G12H	Bladder/Urinary Tract	0
G12I	Bladder/Urinary Tract	0
G12L	Bladder/Urinary Tract	0
G12R	Bladder/Urinary Tract	0.00432882
G12S	Bladder/Urinary Tract	0.00432882
G12T	Bladder/Urinary Tract	0
G12V	Bladder/Urinary Tract	0.0562746
G12W	Bladder/Urinary Tract	0
G12Y	Bladder/Urinary Tract	0
G13A	Bladder/Urinary Tract	0
G13C	Bladder/Urinary Tract	0
G13D	Bladder/Urinary Tract	0.0303017
G13E	Bladder/Urinary Tract	0
G13F	Bladder/Urinary Tract	0
G13H	Bladder/Urinary Tract	0
G13L	Bladder/Urinary Tract	0
G13P	Bladder/Urinary Tract	0
G13R	Bladder/Urinary Tract	0
G13S	Bladder/Urinary Tract	0
G13V	Bladder/Urinary Tract	0
K117I	Bladder/Urinary Tract	0
K117N	Bladder/Urinary Tract	0
K117R	Bladder/Urinary Tract	0
Q61E	Bladder/Urinary Tract	0
Q61H	Bladder/Urinary Tract	0.0216441
Q61K	Bladder/Urinary Tract	0.00432882
Q61L	Bladder/Urinary Tract	0
Q61P	Bladder/Urinary Tract	0
Q61R	Bladder/Urinary Tract	0.00432882
A146E	Bone	0
A146P	Bone	0
A146S	Bone	0
A146T	Bone	0
A146V	Bone	0
G12A	Bone	0
G12C	Bone	0.00432882
G12D	Bone	0.00432882
G12E	Bone	0
G12F	Bone	0
G12H	Bone	0
G12I	Bone	0
G12L	Bone	0
G12R	Bone	0
G12S	Bone	0
G12T	Bone	0
G12V	Bone	0
G12W	Bone	0
G12Y	Bone	0
G13A	Bone	0
G13C	Bone	0
G13D	Bone	0
G13E	Bone	0
G13F	Bone	0
G13H	Bone	0
G13L	Bone	0
G13P	Bone	0
G13R	Bone	0
G13S	Bone	0
G13V	Bone	0
K117I	Bone	0
K117N	Bone	0
K117R	Bone	0
Q61E	Bone	0
Q61H	Bone	0.00865763
Q61K	Bone	0
Q61L	Bone	0
Q61P	Bone	0.00432882
Q61R	Bone	0
A146E	Bowel	0
A146P	Bowel	0.0432882
A146S	Bowel	0.00432882
A146T	Bowel	1.03459
A146V	Bowel	0.316004
G12A	Bowel	1.35925
G12C	Bowel	1.70988
G12D	Bowel	10.1641
G12E	Bowel	0.00865763
G12F	Bowel	0.0303017
G12H	Bowel	0
G12I	Bowel	0
G12L	Bowel	0.0129865
G12R	Bowel	0.29436
G12S	Bowel	1.25103
G12T	Bowel	0
G12V	Bowel	5.88719
G12W	Bowel	0.00432882
G12Y	Bowel	0
G13A	Bowel	0.00432882
G13C	Bowel	0.194797
G13D	Bowel	4.63183
G13E	Bowel	0.00432882
G13F	Bowel	0.00865763
G13H	Bowel	0
G13L	Bowel	0.00432882
G13P	Bowel	0.00865763
G13R	Bowel	0.0649323
G13S	Bowel	0
G13V	Bowel	0.0216441
K117I	Bowel	0.00432882
K117N	Bowel	0.194797
K117R	Bowel	0.0129865
Q61E	Bowel	0.00432882
Q61H	Bowel	1.32462
Q61K	Bowel	0.138522
Q61L	Bowel	0.320332
Q61P	Bowel	0.00865763
Q61R	Bowel	0.22077
A146E	Breast	0
A146P	Breast	0
A146S	Breast	0
A146T	Breast	0.0129865
A146V	Breast	0.00432882
G12A	Breast	0.0173153
G12C	Breast	0.0259729
G12D	Breast	0.164495
G12E	Breast	0
G12F	Breast	0.00432882
G12H	Breast	0
G12I	Breast	0
G12L	Breast	0
G12R	Breast	0.0303017
G12S	Breast	0.0129865
G12T	Breast	0
G12V	Breast	0.0909052
G12W	Breast	0
G12Y	Breast	0
G13A	Breast	0
G13C	Breast	0.00432882
G13D	Breast	0.00432882
G13E	Breast	0
G13F	Breast	0
G13H	Breast	0
G13L	Breast	0
G13P	Breast	0
G13R	Breast	0
G13S	Breast	0
G13V	Breast	0
K117I	Breast	0
K117N	Breast	0.0259729
K117R	Breast	0
Q61E	Breast	0
Q61H	Breast	0.0519458
Q61K	Breast	0.00865763
Q61L	Breast	0.00432882
Q61P	Breast	0
Q61R	Breast	0.00432882
A146E	Cervix	0
A146P	Cervix	0.00432882
A146S	Cervix	0.00432882
A146T	Cervix	0.0259729
A146V	Cervix	0.00432882
G12A	Cervix	0.047617
G12C	Cervix	0.0432882
G12D	Cervix	0.419895
G12E	Cervix	0
G12F	Cervix	0.00432882
G12H	Cervix	0
G12I	Cervix	0
G12L	Cervix	0
G12R	Cervix	0.00865763
G12S	Cervix	0.0303017
G12T	Cervix	0
G12V	Cervix	0.186139
G12W	Cervix	0
G12Y	Cervix	0
G13A	Cervix	0
G13C	Cervix	0.0173153
G13D	Cervix	0.194797
G13E	Cervix	0
G13F	Cervix	0
G13H	Cervix	0
G13L	Cervix	0
G13P	Cervix	0
G13R	Cervix	0
G13S	Cervix	0
G13V	Cervix	0.00432882
K117I	Cervix	0
K117N	Cervix	0
K117R	Cervix	0
Q61E	Cervix	0
Q61H	Cervix	0.0259729
Q61K	Cervix	0
Q61L	Cervix	0.00432882
Q61P	Cervix	0
Q61R	Cervix	0.00865763
A146E	CNS/Brain	0
A146P	CNS/Brain	0.00432882
A146S	CNS/Brain	0.00432882
A146T	CNS/Brain	0.00865763
A146V	CNS/Brain	0
G12A	CNS/Brain	0.0129865
G12C	CNS/Brain	0.00432882
G12D	CNS/Brain	0.0389594
G12E	CNS/Brain	0
G12F	CNS/Brain	0
G12H	CNS/Brain	0
G12I	CNS/Brain	0
G12L	CNS/Brain	0
G12R	CNS/Brain	0.00432882
G12S	CNS/Brain	0.00865763
G12T	CNS/Brain	0
G12V	CNS/Brain	0.0129865
G12W	CNS/Brain	0
G12Y	CNS/Brain	0
G13A	CNS/Brain	0
G13C	CNS/Brain	0.00865763
G13D	CNS/Brain	0.00432882
G13E	CNS/Brain	0
G13F	CNS/Brain	0
G13H	CNS/Brain	0
G13L	CNS/Brain	0
G13P	CNS/Brain	0
G13R	CNS/Brain	0.00432882
G13S	CNS/Brain	0
G13V	CNS/Brain	0
K117I	CNS/Brain	0
K117N	CNS/Brain	0.00432882
K117R	CNS/Brain	0
Q61E	CNS/Brain	0
Q61H	CNS/Brain	0.0173153
Q61K	CNS/Brain	0.0129865
Q61L	CNS/Brain	0
Q61P	CNS/Brain	0
Q61R	CNS/Brain	0.00432882
A146E	Esophagus/Stomach	0
A146P	Esophagus/Stomach	0.00432882
A146S	Esophagus/Stomach	0
A146T	Esophagus/Stomach	0.0303017
A146V	Esophagus/Stomach	0.00865763
G12A	Esophagus/Stomach	0.0606034
G12C	Esophagus/Stomach	0.0735899
G12D	Esophagus/Stomach	0.268387
G12E	Esophagus/Stomach	0
G12F	Esophagus/Stomach	0
G12H	Esophagus/Stomach	0
G12I	Esophagus/Stomach	0.00432882
G12L	Esophagus/Stomach	0
G12R	Esophagus/Stomach	0.0346305
G12S	Esophagus/Stomach	0.0389594
G12T	Esophagus/Stomach	0
G12V	Esophagus/Stomach	0.142851
G12W	Esophagus/Stomach	0
G12Y	Esophagus/Stomach	0
G13A	Esophagus/Stomach	0
G13C	Esophagus/Stomach	0.00432882
G13D	Esophagus/Stomach	0.160166
G13E	Esophagus/Stomach	0
G13F	Esophagus/Stomach	0.00432882
G13H	Esophagus/Stomach	0
G13L	Esophagus/Stomach	0
G13P	Esophagus/Stomach	0
G13R	Esophagus/Stomach	0
G13S	Esophagus/Stomach	0
G13V	Esophagus/Stomach	0
K117I	Esophagus/Stomach	0
K117N	Esophagus/Stomach	0.0129865
K117R	Esophagus/Stomach	0.00432882
Q61E	Esophagus/Stomach	0
Q61H	Esophagus/Stomach	0.151509
Q61K	Esophagus/Stomach	0
Q61L	Esophagus/Stomach	0.0129865
Q61P	Esophagus/Stomach	0
Q61R	Esophagus/Stomach	0
A146E	Eye	0
A146P	Eye	0
A146S	Eye	0
A146T	Eye	0
A146V	Eye	0
G12A	Eye	0
G12C	Eye	0
G12D	Eye	0
G12E	Eye	0
G12F	Eye	0
G12H	Eye	0
G12I	Eye	0
G12L	Eye	0
G12R	Eye	0
G12S	Eye	0.00432882
G12T	Eye	0
G12V	Eye	0
G12W	Eye	0
G12Y	Eye	0
G13A	Eye	0
G13C	Eye	0
G13D	Eye	0
G13E	Eye	0
G13F	Eye	0
G13H	Eye	0
G13L	Eye	0
G13P	Eye	0
G13R	Eye	0
G13S	Eye	0
G13V	Eye	0
K117I	Eye	0
K117N	Eye	0
K117R	Eye	0
Q61E	Eye	0
Q61H	Eye	0
Q61K	Eye	0
Q61L	Eye	0
Q61P	Eye	0
Q61R	Eye	0
A146E	Head and Neck	0
A146P	Head and Neck	0
A146S	Head and Neck	0
A146T	Head and Neck	0.00432882
A146V	Head and Neck	0
G12A	Head and Neck	0.00432882
G12C	Head and Neck	0.00432882
G12D	Head and Neck	0.0389594
G12E	Head and Neck	0
G12F	Head and Neck	0.00432882
G12H	Head and Neck	0
G12I	Head and Neck	0
G12L	Head and Neck	0
G12R	Head and Neck	0.0129865
G12S	Head and Neck	0
G12T	Head and Neck	0
G12V	Head and Neck	0.00865763
G12W	Head and Neck	0
G12Y	Head and Neck	0
G13A	Head and Neck	0
G13C	Head and Neck	0
G13D	Head and Neck	0.0259729
G13E	Head and Neck	0
G13F	Head and Neck	0
G13H	Head and Neck	0
G13L	Head and Neck	0
G13P	Head and Neck	0
G13R	Head and Neck	0
G13S	Head and Neck	0
G13V	Head and Neck	0
K117I	Head and Neck	0
K117N	Head and Neck	0
K117R	Head and Neck	0
Q61E	Head and Neck	0
Q61H	Head and Neck	0.00432882
Q61K	Head and Neck	0
Q61L	Head and Neck	0.00865763
Q61P	Head and Neck	0
Q61R	Head and Neck	0.00432882
A146E	Kidney	0
A146P	Kidney	0
A146S	Kidney	0
A146T	Kidney	0.00432882
A146V	Kidney	0
G12A	Kidney	0
G12C	Kidney	0.00432882
G12D	Kidney	0.00865763
G12E	Kidney	0
G12F	Kidney	0
G12H	Kidney	0
G12I	Kidney	0
G12L	Kidney	0
G12R	Kidney	0.00432882
G12S	Kidney	0.00432882
G12T	Kidney	0
G12V	Kidney	0
G12W	Kidney	0
G12Y	Kidney	0
G13A	Kidney	0
G13C	Kidney	0
G13D	Kidney	0
G13E	Kidney	0
G13F	Kidney	0
G13H	Kidney	0
G13L	Kidney	0
G13P	Kidney	0
G13R	Kidney	0
G13S	Kidney	0
G13V	Kidney	0
K117I	Kidney	0
K117N	Kidney	0
K117R	Kidney	0
Q61E	Kidney	0
Q61H	Kidney	0.00432882
Q61K	Kidney	0
Q61L	Kidney	0
Q61P	Kidney	0
Q61R	Kidney	0
A146E	Liver	0
A146P	Liver	0
A146S	Liver	0
A146T	Liver	0.00432882
A146V	Liver	0
G12A	Liver	0.00432882
G12C	Liver	0
G12D	Liver	0.0649323
G12E	Liver	0
G12F	Liver	0
G12H	Liver	0
G12I	Liver	0
G12L	Liver	0
G12R	Liver	0
G12S	Liver	0
G12T	Liver	0
G12V	Liver	0.0216441
G12W	Liver	0
G12Y	Liver	0
G13A	Liver	0
G13C	Liver	0
G13D	Liver	0.0129865
G13E	Liver	0
G13F	Liver	0
G13H	Liver	0
G13L	Liver	0
G13P	Liver	0
G13R	Liver	0
G13S	Liver	0
G13V	Liver	0
K117I	Liver	0
K117N	Liver	0.00432882
K117R	Liver	0
Q61E	Liver	0
Q61H	Liver	0.00432882
Q61K	Liver	0
Q61L	Liver	0
Q61P	Liver	0
Q61R	Liver	0.00432882
A146E	Lung	0
A146P	Lung	0.0129865
A146S	Lung	0.00432882
A146T	Lung	0.0259729
A146V	Lung	0.0303017
G12A	Lung	0.216441
G12C	Lung	0.536773
G12D	Lung	0.627678
G12E	Lung	0
G12F	Lung	0.0216441
G12H	Lung	0
G12I	Lung	0
G12L	Lung	0.00865763
G12R	Lung	0.0173153
G12S	Lung	0.047617
G12T	Lung	0
G12V	Lung	0.454526
G12W	Lung	0
G12Y	Lung	0
G13A	Lung	0
G13C	Lung	0.0346305
G13D	Lung	0.0995628
G13E	Lung	0
G13F	Lung	0.00432882
G13H	Lung	0
G13L	Lung	0
G13P	Lung	0.00865763
G13R	Lung	0
G13S	Lung	0
G13V	Lung	0
K117I	Lung	0
K117N	Lung	0.0129865
K117R	Lung	0
Q61E	Lung	0
Q61H	Lung	0.164495
Q61K	Lung	0.00865763
Q61L	Lung	0.047617
Q61P	Lung	0
Q61R	Lung	0.0129865
A146E	Other	0
A146P	Other	0.00432882
A146S	Other	0
A146T	Other	0.0303017
A146V	Other	0.0129865
G12A	Other	0.0606034
G12C	Other	0.0865763
G12D	Other	0.445868
G12E	Other	0
G12F	Other	0.00865763
G12H	Other	0
G12I	Other	0
G12L	Other	0
G12R	Other	0.0432882
G12S	Other	0.0562746
G12T	Other	0
G12V	Other	0.311675
G12W	Other	0
G12Y	Other	0
G13A	Other	0
G13C	Other	0.0216441
G13D	Other	0.134193
G13E	Other	0
G13F	Other	0
G13H	Other	0
G13L	Other	0
G13P	Other	0
G13R	Other	0
G13S	Other	0
G13V	Other	0
K117I	Other	0
K117N	Other	0.0216441
K117R	Other	0.00432882
Q61E	Other	0
Q61H	Other	0.0606034
Q61K	Other	0.00865763
Q61L	Other	0.00865763
Q61P	Other	0
Q61R	Other	0.00865763
A146E	Ovary/Fallopian Tube	0
A146P	Ovary/Fallopian Tube	0
A146S	Ovary/Fallopian Tube	0.00432882
A146T	Ovary/Fallopian Tube	0.00865763
A146V	Ovary/Fallopian Tube	0.00865763
G12A	Ovary/Fallopian Tube	0.238085
G12C	Ovary/Fallopian Tube	0.173153
G12D	Ovary/Fallopian Tube	0.943682
G12E	Ovary/Fallopian Tube	0
G12F	Ovary/Fallopian Tube	0
G12H	Ovary/Fallopian Tube	0
G12I	Ovary/Fallopian Tube	0
G12L	Ovary/Fallopian Tube	0
G12R	Ovary/Fallopian Tube	0.0346305
G12S	Ovary/Fallopian Tube	0.0606034
G12T	Ovary/Fallopian Tube	0
G12V	Ovary/Fallopian Tube	0.740228
G12W	Ovary/Fallopian Tube	0.00432882
G12Y	Ovary/Fallopian Tube	0
G13A	Ovary/Fallopian Tube	0
G13C	Ovary/Fallopian Tube	0.0216441
G13D	Ovary/Fallopian Tube	0.155837
G13E	Ovary/Fallopian Tube	0.00432882
G13F	Ovary/Fallopian Tube	0
G13H	Ovary/Fallopian Tube	0
G13L	Ovary/Fallopian Tube	0
G13P	Ovary/Fallopian Tube	0
G13R	Ovary/Fallopian Tube	0
G13S	Ovary/Fallopian Tube	0
G13V	Ovary/Fallopian Tube	0
K117I	Ovary/Fallopian Tube	0
K117N	Ovary/Fallopian Tube	0.0129865
K117R	Ovary/Fallopian Tube	0
Q61E	Ovary/Fallopian Tube	0
Q61H	Ovary/Fallopian Tube	0.0735899
Q61K	Ovary/Fallopian Tube	0.00865763
Q61L	Ovary/Fallopian Tube	0.00865763
Q61P	Ovary/Fallopian Tube	0
Q61R	Ovary/Fallopian Tube	0.00865763
A146E	Pancreas	0
A146P	Pancreas	0.00432882
A146S	Pancreas	0
A146T	Pancreas	0.0389594
A146V	Pancreas	0.0129865
G12A	Pancreas	0.134193
G12C	Pancreas	0.809489
G12D	Pancreas	17.7178
G12E	Pancreas	0.00432882
G12F	Pancreas	0.0216441
G12H	Pancreas	0.0129865
G12I	Pancreas	0.0389594
G12L	Pancreas	0.160166
G12R	Pancreas	4.86559
G12S	Pancreas	0.0519458
G12T	Pancreas	0.00432882
G12V	Pancreas	13.9734
G12W	Pancreas	0.0129865
G12Y	Pancreas	0.00432882
G13A	Pancreas	0.00432882
G13C	Pancreas	0.0129865
G13D	Pancreas	0.186139
G13E	Pancreas	0.0346305
G13F	Pancreas	0
G13H	Pancreas	0
G13L	Pancreas	0
G13P	Pancreas	0.00865763
G13R	Pancreas	0.0346305
G13S	Pancreas	0.00432882
G13V	Pancreas	0
K117I	Pancreas	0
K117N	Pancreas	0.0259729
K117R	Pancreas	0.00865763
Q61E	Pancreas	0
Q61H	Pancreas	1.593
Q61K	Pancreas	0.199126
Q61L	Pancreas	0.151509
Q61P	Pancreas	0
Q61R	Pancreas	0.454526
A146E	Peripheral Nervous System	0
A146P	Peripheral Nervous System	0
A146S	Peripheral Nervous System	0
A146T	Peripheral Nervous System	0
A146V	Peripheral Nervous System	0
G12A	Peripheral Nervous System	0
G12C	Peripheral Nervous System	0
G12D	Peripheral Nervous System	0
G12E	Peripheral Nervous System	0
G12F	Peripheral Nervous System	0
G12H	Peripheral Nervous System	0
G12I	Peripheral Nervous System	0
G12L	Peripheral Nervous System	0
G12R	Peripheral Nervous System	0
G12S	Peripheral Nervous System	0
G12T	Peripheral Nervous System	0
G12V	Peripheral Nervous System	0
G12W	Peripheral Nervous System	0
G12Y	Peripheral Nervous System	0
G13A	Peripheral Nervous System	0
G13C	Peripheral Nervous System	0
G13D	Peripheral Nervous System	0
G13E	Peripheral Nervous System	0
G13F	Peripheral Nervous System	0
G13H	Peripheral Nervous System	0
G13L	Peripheral Nervous System	0
G13P	Peripheral Nervous System	0
G13R	Peripheral Nervous System	0
G13S	Peripheral Nervous System	0
G13V	Peripheral Nervous System	0
K117I	Peripheral Nervous System	0
K117N	Peripheral Nervous System	0
K117R	Peripheral Nervous System	0
Q61E	Peripheral Nervous System	0
Q61H	Peripheral Nervous System	0
Q61K	Peripheral Nervous System	0
Q61L	Peripheral Nervous System	0
Q61P	Peripheral Nervous System	0
Q61R	Peripheral Nervous System	0
A146E	Peritoneum	0
A146P	Peritoneum	0
A146S	Peritoneum	0
A146T	Peritoneum	0
A146V	Peritoneum	0.00432882
G12A	Peritoneum	0.0129865
G12C	Peritoneum	0.00865763
G12D	Peritoneum	0.0432882
G12E	Peritoneum	0
G12F	Peritoneum	0.00432882
G12H	Peritoneum	0
G12I	Peritoneum	0
G12L	Peritoneum	0
G12R	Peritoneum	0
G12S	Peritoneum	0
G12T	Peritoneum	0
G12V	Peritoneum	0.0303017
G12W	Peritoneum	0
G12Y	Peritoneum	0
G13A	Peritoneum	0
G13C	Peritoneum	0
G13D	Peritoneum	0.00432882
G13E	Peritoneum	0
G13F	Peritoneum	0
G13H	Peritoneum	0
G13L	Peritoneum	0
G13P	Peritoneum	0
G13R	Peritoneum	0
G13S	Peritoneum	0
G13V	Peritoneum	0
K117I	Peritoneum	0
K117N	Peritoneum	0
K117R	Peritoneum	0
Q61E	Peritoneum	0
Q61H	Peritoneum	0
Q61K	Peritoneum	0
Q61L	Peritoneum	0
Q61P	Peritoneum	0
Q61R	Peritoneum	0
A146E	Pleura	0
A146P	Pleura	0
A146S	Pleura	0
A146T	Pleura	0
A146V	Pleura	0
G12A	Pleura	0
G12C	Pleura	0
G12D	Pleura	0.00432882
G12E	Pleura	0
G12F	Pleura	0
G12H	Pleura	0
G12I	Pleura	0
G12L	Pleura	0
G12R	Pleura	0
G12S	Pleura	0
G12T	Pleura	0
G12V	Pleura	0
G12W	Pleura	0
G12Y	Pleura	0
G13A	Pleura	0
G13C	Pleura	0
G13D	Pleura	0
G13E	Pleura	0
G13F	Pleura	0
G13H	Pleura	0
G13L	Pleura	0
G13P	Pleura	0
G13R	Pleura	0
G13S	Pleura	0
G13V	Pleura	0
K117I	Pleura	0
K117N	Pleura	0
K117R	Pleura	0
Q61E	Pleura	0
Q61H	Pleura	0
Q61K	Pleura	0
Q61L	Pleura	0
Q61P	Pleura	0
Q61R	Pleura	0
A146E	Prostate	0
A146P	Prostate	0
A146S	Prostate	0
A146T	Prostate	0.0259729
A146V	Prostate	0.0216441
G12A	Prostate	0.0259729
G12C	Prostate	0.00432882
G12D	Prostate	0.0389594
G12E	Prostate	0.00432882
G12F	Prostate	0
G12H	Prostate	0
G12I	Prostate	0
G12L	Prostate	0
G12R	Prostate	0.0822475
G12S	Prostate	0.0129865
G12T	Prostate	0
G12V	Prostate	0.0519458
G12W	Prostate	0
G12Y	Prostate	0
G13A	Prostate	0
G13C	Prostate	0
G13D	Prostate	0.00432882
G13E	Prostate	0
G13F	Prostate	0
G13H	Prostate	0
G13L	Prostate	0
G13P	Prostate	0.00432882
G13R	Prostate	0.00865763
G13S	Prostate	0
G13V	Prostate	0
K117I	Prostate	0
K117N	Prostate	0.00865763
K117R	Prostate	0
Q61E	Prostate	0
Q61H	Prostate	0.0129865
Q61K	Prostate	0.00432882
Q61L	Prostate	0.0432882
Q61P	Prostate	0
Q61R	Prostate	0.0346305
A146E	Skin	0
A146P	Skin	0.00432882
A146S	Skin	0
A146T	Skin	0.00865763
A146V	Skin	0
G12A	Skin	0.0173153
G12C	Skin	0.0259729
G12D	Skin	0.0346305
G12E	Skin	0
G12F	Skin	0
G12H	Skin	0
G12I	Skin	0
G12L	Skin	0
G12R	Skin	0.00432882
G12S	Skin	0
G12T	Skin	0
G12V	Skin	0.0173153
G12W	Skin	0
G12Y	Skin	0
G13A	Skin	0
G13C	Skin	0
G13D	Skin	0.0129865
G13E	Skin	0
G13F	Skin	0
G13H	Skin	0
G13L	Skin	0
G13P	Skin	0
G13R	Skin	0
G13S	Skin	0
G13V	Skin	0
K117I	Skin	0
K117N	Skin	0.00865763
K117R	Skin	0
Q61E	Skin	0
Q61H	Skin	0.00865763
Q61K	Skin	0.00432882
Q61L	Skin	0
Q61P	Skin	0
Q61R	Skin	0
A146E	Soft Tissue	0
A146P	Soft Tissue	0
A146S	Soft Tissue	0
A146T	Soft Tissue	0.0216441
A146V	Soft Tissue	0.00865763
G12A	Soft Tissue	0.0216441
G12C	Soft Tissue	0.0173153
G12D	Soft Tissue	0.0259729
G12E	Soft Tissue	0
G12F	Soft Tissue	0
G12H	Soft Tissue	0
G12I	Soft Tissue	0
G12L	Soft Tissue	0
G12R	Soft Tissue	0.00432882
G12S	Soft Tissue	0.00865763
G12T	Soft Tissue	0
G12V	Soft Tissue	0.0216441
G12W	Soft Tissue	0
G12Y	Soft Tissue	0
G13A	Soft Tissue	0
G13C	Soft Tissue	0
G13D	Soft Tissue	0.0216441
G13E	Soft Tissue	0
G13F	Soft Tissue	0
G13H	Soft Tissue	0
G13L	Soft Tissue	0
G13P	Soft Tissue	0
G13R	Soft Tissue	0
G13S	Soft Tissue	0
G13V	Soft Tissue	0
K117I	Soft Tissue	0
K117N	Soft Tissue	0.0129865
K117R	Soft Tissue	0
Q61E	Soft Tissue	0
Q61H	Soft Tissue	0.00432882
Q61K	Soft Tissue	0
Q61L	Soft Tissue	0.00432882
Q61P	Soft Tissue	0
Q61R	Soft Tissue	0
A146E	Testis	0
A146P	Testis	0
A146S	Testis	0
A146T	Testis	0
A146V	Testis	0.00432882
G12A	Testis	0
G12C	Testis	0
G12D	Testis	0.00865763
G12E	Testis	0
G12F	Testis	0
G12H	Testis	0
G12I	Testis	0
G12L	Testis	0
G12R	Testis	0.00865763
G12S	Testis	0
G12T	Testis	0
G12V	Testis	0.0129865
G12W	Testis	0
G12Y	Testis	0
G13A	Testis	0
G13C	Testis	0.00432882
G13D	Testis	0
G13E	Testis	0
G13F	Testis	0
G13H	Testis	0
G13L	Testis	0
G13P	Testis	0
G13R	Testis	0
G13S	Testis	0
G13V	Testis	0
K117I	Testis	0
K117N	Testis	0
K117R	Testis	0
Q61E	Testis	0
Q61H	Testis	0.00432882
Q61K	Testis	0
Q61L	Testis	0.00432882
Q61P	Testis	0
Q61R	Testis	0.00432882
A146E	Thymus	0
A146P	Thymus	0
A146S	Thymus	0
A146T	Thymus	0.00432882
A146V	Thymus	0
G12A	Thymus	0
G12C	Thymus	0
G12D	Thymus	0.00432882
G12E	Thymus	0
G12F	Thymus	0
G12H	Thymus	0
G12I	Thymus	0
G12L	Thymus	0
G12R	Thymus	0.00432882
G12S	Thymus	0
G12T	Thymus	0
G12V	Thymus	0.0129865
G12W	Thymus	0
G12Y	Thymus	0
G13A	Thymus	0
G13C	Thymus	0
G13D	Thymus	0
G13E	Thymus	0
G13F	Thymus	0
G13H	Thymus	0
G13L	Thymus	0
G13P	Thymus	0
G13R	Thymus	0
G13S	Thymus	0
G13V	Thymus	0
K117I	Thymus	0
K117N	Thymus	0.00432882
K117R	Thymus	0
Q61E	Thymus	0
Q61H	Thymus	0.00432882
Q61K	Thymus	0
Q61L	Thymus	0
Q61P	Thymus	0.00432882
Q61R	Thymus	0.00432882
A146E	Thyroid	0
A146P	Thyroid	0.00432882
A146S	Thyroid	0
A146T	Thyroid	0
A146V	Thyroid	0
G12A	Thyroid	0.0129865
G12C	Thyroid	0
G12D	Thyroid	0.0259729
G12E	Thyroid	0
G12F	Thyroid	0
G12H	Thyroid	0
G12I	Thyroid	0
G12L	Thyroid	0
G12R	Thyroid	0
G12S	Thyroid	0
G12T	Thyroid	0
G12V	Thyroid	0.00432882
G12W	Thyroid	0
G12Y	Thyroid	0
G13A	Thyroid	0
G13C	Thyroid	0
G13D	Thyroid	0
G13E	Thyroid	0
G13F	Thyroid	0
G13H	Thyroid	0
G13L	Thyroid	0
G13P	Thyroid	0
G13R	Thyroid	0
G13S	Thyroid	0
G13V	Thyroid	0
K117I	Thyroid	0
K117N	Thyroid	0
K117R	Thyroid	0
Q61E	Thyroid	0
Q61H	Thyroid	0
Q61K	Thyroid	0
Q61L	Thyroid	0
Q61P	Thyroid	0
Q61R	Thyroid	0.047617
A146E	Uterus	0
A146P	Uterus	0.00432882
A146S	Uterus	0
A146T	Uterus	0.0129865
A146V	Uterus	0
G12A	Uterus	0.186139
G12C	Uterus	0.0995628
G12D	Uterus	0.662309
G12E	Uterus	0
G12F	Uterus	0
G12H	Uterus	0
G12I	Uterus	0
G12L	Uterus	0
G12R	Uterus	0.0129865
G12S	Uterus	0.0432882
G12T	Uterus	0
G12V	Uterus	0.62335
G12W	Uterus	0
G12Y	Uterus	0
G13A	Uterus	0
G13C	Uterus	0.0216441
G13D	Uterus	0.173153
G13E	Uterus	0
G13F	Uterus	0
G13H	Uterus	0.00432882
G13L	Uterus	0
G13P	Uterus	0
G13R	Uterus	0
G13S	Uterus	0
G13V	Uterus	0
K117I	Uterus	0
K117N	Uterus	0.00432882
K117R	Uterus	0.00432882
Q61E	Uterus	0
Q61H	Uterus	0.0822475
Q61K	Uterus	0
Q61L	Uterus	0.00865763
Q61P	Uterus	0
Q61R	Uterus	0
A146E	Vulva/Vagina	0
A146P	Vulva/Vagina	0
A146S	Vulva/Vagina	0
A146T	Vulva/Vagina	0.00432882
A146V	Vulva/Vagina	0
G12A	Vulva/Vagina	0.0129865
G12C	Vulva/Vagina	0.00432882
G12D	Vulva/Vagina	0.0173153
G12E	Vulva/Vagina	0
G12F	Vulva/Vagina	0
G12H	Vulva/Vagina	0
G12I	Vulva/Vagina	0
G12L	Vulva/Vagina	0
G12R	Vulva/Vagina	0
G12S	Vulva/Vagina	0.00432882
G12T	Vulva/Vagina	0
G12V	Vulva/Vagina	0.00865763
G12W	Vulva/Vagina	0
G12Y	Vulva/Vagina	0
G13A	Vulva/Vagina	0
G13C	Vulva/Vagina	0.00432882
G13D	Vulva/Vagina	0.00432882
G13E	Vulva/Vagina	0
G13F	Vulva/Vagina	0
G13H	Vulva/Vagina	0
G13L	Vulva/Vagina	0
G13P	Vulva/Vagina	0
G13R	Vulva/Vagina	0
G13S	Vulva/Vagina	0
G13V	Vulva/Vagina	0
K117I	Vulva/Vagina	0
K117N	Vulva/Vagina	0
K117R	Vulva/Vagina	0
Q61E	Vulva/Vagina	0
Q61H	Vulva/Vagina	0
Q61K	Vulva/Vagina	0
Q61L	Vulva/Vagina	0
Q61P	Vulva/Vagina	0
Q61R	Vulva/Vagina	0
The prevalence of canonical KRAS variants at the mutant allele level is listed.
