# Supplementary material for: Functional Analysis of Rare RAS Variants of Unknown Significance
Source: Cancer Res Commun. 2025 Oct 2;5(10):1747–57. doi: 10.1158/2767-9764.CRC-25-0188 (PMC12488390; doi:10.1158/2767-9764.CRC-25-0188)
Supplement: Supplementary Table S5 — Details of the 298 variants [file crc-25-0188_supplementary_table_s5_suppst5.xlsx]

## Sheet: Supplementary Table S5
Supplementary Table S5. Details of the 298 variants.
No.	Gene name	Variant name	COSMIC count	Mutation type	Focus formation score	oncoKB annotation	C-CAT count	GENIE count	GENIE Annotation	ClinVar	Domain
1	KRAS	WT			1
2	KRAS	K5_L6delinsNI	1	delins	2			1	Likely Oncogenic
3	KRAS	K5E	5	missense	2		6	4	Likely Oncogenic	Pathogenic/Likely pathogenic
4	KRAS	L6P	3	missense	2		2	6	Unknown	Pathogenic/Likely pathogenic
5	KRAS	V9D	3	missense	1
6	KRAS	V9_G10dup	1	duplication	4						GTP binding domain
7	KRAS	G10_A11insTG	1	insertion	3			1	Oncogenic		GTP binding domain
8	KRAS	G10dup	10	duplication	4	Likely Oncogenic		11	Likely Oncogenic		GTP binding domain
9	KRAS	G10E	3	missense	2			2	Unknown		GTP binding domain
10	KRAS	G10R	11	missense	2						GTP binding domain
11	KRAS	G10V	3	missense	2			2	Unknown		GTP binding domain
12	KRAS	A11_G12delinsGC	1	delins	3			2	Likely Oncogenic		GTP binding domain
13	KRAS	A11_G12delinsHV	1	delins	4			1	Likely Oncogenic		GTP binding domain
14	KRAS	A11_G12delinsTD	1	delins	3			1	Likely Oncogenic		GTP binding domain
15	KRAS	A11_G12delinsVD	1	delins	3			1	Likely Oncogenic		GTP binding domain
16	KRAS	A11_G12delinsVV	1	delins	3			1	Likely Oncogenic		GTP binding domain
17	KRAS	A11G	1	missense	2			8	Oncogenic		GTP binding domain
18	KRAS	A11T	1	missense	1		3	2	Likely Oncogenic		GTP binding domain
19	KRAS	A11_G12dup	5	duplication	4			4	Likely Oncogenic		GTP binding domain
20	KRAS	A11P	3	missense	2		1	1	Likely Oncogenic		GTP binding domain
21	KRAS	A11V	3	missense	2		1	1	Likely Oncogenic		GTP binding domain
22	KRAS	G12_G13delinsAC	1	delins	3			2	Likely Oncogenic		GTP binding domain
23	KRAS	G12_G13delinsCC	1	delins	4			1	Likely Oncogenic		GTP binding domain
24	KRAS	G12_G13delinsDC	1	delins	4			2	Likely Oncogenic		GTP binding domain
25	KRAS	G12_G13insV	1	insertion	3						GTP binding domain
26	KRAS	G12=	15	deletion	2						GTP binding domain
27	KRAS	G12A	2581	missense	3	Oncogenic	642	1302	Oncogenic	Pathogenic/Likely pathogenic	GTP binding domain
28	KRAS	G12C	5519	missense	4	Oncogenic	948	4032	Oncogenic	Pathogenic/Likely pathogenic	GTP binding domain
29	KRAS	G12D	16506	missense	4	Oncogenic	8068	8271	Oncogenic	Pathogenic	GTP binding domain
30	KRAS	G12E	4	missense	4		5	4	Likely Oncogenic		GTP binding domain
31	KRAS	G12F	62	missense	4	Likely Oncogenic	23	130	Likely Oncogenic		GTP binding domain
32	KRAS	G12H	1	missense	4		4	3	Likely Oncogenic		GTP binding domain
33	KRAS	G12I	8	missense	4		11	16	Likely Oncogenic		GTP binding domain
34	KRAS	G12L	13	missense	4	Likely Oncogenic	43	36	Likely Oncogenic		GTP binding domain
35	KRAS	G12N	5	missense	4			6	Likely Oncogenic		GTP binding domain
36	KRAS	G12R	1621	missense	4	Oncogenic	1327	1458	Oncogenic	Pathogenic/Likely pathogenic	GTP binding domain
37	KRAS	G12S	2133	missense	3	Oncogenic	410	627	Oncogenic	Pathogenic	GTP binding domain
38	KRAS	G12T	1	missense	4	Likely Oncogenic	1	1	Likely Oncogenic		GTP binding domain
39	KRAS	G12V	11313	missense	4	Oncogenic	5656	6525	Oncogenic	Pathogenic	GTP binding domain
40	KRAS	G12W	6	missense	3	Likely Oncogenic	6	2	Likely Oncogenic		GTP binding domain
41	KRAS	G12Y	3	missense	4		1	1	Likely Oncogenic		GTP binding domain
42	KRAS	G13_V14delinsCG	1	delins	3			1	Likely Oncogenic		GTP binding domain
43	KRAS	G13_V14delinsDI	1	delins	3			2	Likely Oncogenic		GTP binding domain
44	KRAS	G13=	15	deletion	2						GTP binding domain
45	KRAS	G13A	42	missense	4	Likely Oncogenic	2	3	Likely Oncogenic	Pathogenic	GTP binding domain
46	KRAS	G13C	431	missense	4	Oncogenic	95	385	Oncogenic	Pathogenic/Likely pathogenic	GTP binding domain
47	KRAS	G13D	6182	missense	3	Oncogenic	1479	2104	Oncogenic	Conflicting_interpretations_of_pathogenicity	GTP binding domain
48	KRAS	G13dup	9	duplication	4		12	20	Unknown		GTP binding domain
49	KRAS	G13E	5	missense	4	Likely Oncogenic	10	18	Likely Oncogenic		GTP binding domain
50	KRAS	G13F	5	missense	3		4	7	Likely Oncogenic		GTP binding domain
51	KRAS	G13H	1	missense	3	Likely Oncogenic	1	2	Likely Oncogenic		GTP binding domain
52	KRAS	G13N	3	missense	2						GTP binding domain
53	KRAS	G13P	4	missense	4		7	9	Likely Oncogenic		GTP binding domain
54	KRAS	G13R	76	missense	4	Likely Oncogenic	26	39	Likely Oncogenic	Pathogenic	GTP binding domain
55	KRAS	G13S	91	missense	2	Likely Oncogenic	1	14	Likely Oncogenic	Pathogenic	GTP binding domain
56	KRAS	G13V	39	missense	3	Oncogenic	7	30	Oncogenic		GTP binding domain
57	KRAS	G13Y	1	missense	3			1	Likely Oncogenic		GTP binding domain
58	KRAS	V14G	9	missense	2			2	Likely Oncogenic		GTP binding domain
59	KRAS	V14I	39	missense	2	Likely Oncogenic	50	97	Likely Oncogenic	Pathogenic	GTP binding domain
60	KRAS	G15S	4	missense	2			1	Unknown		GTP binding domain
61	KRAS	S17N	4	missense	1			2	Unknown		GTP binding domain
62	KRAS	S17R	7	missense	1			9	Unknown		GTP binding domain
63	KRAS	A18D	16	missense	4	Likely Oncogenic	8	10	Likely Oncogenic		GTP binding domain
64	KRAS	A18S	1	missense	2			1	Likely Oncogenic		GTP binding domain
65	KRAS	A18V	4	missense	1		3	5	Likely Oncogenic	Pathogenic	GTP binding domain
66	KRAS	L19_T20delinsFS	4	delins	4
67	KRAS	L19F	26	missense	2	Oncogenic	34	94	Oncogenic	Pathogenic/Likely pathogenic
68	KRAS	T20M	7	missense	2	Inconclusive	3	8	Inconclusive
69	KRAS	Q22E	1	missense	2				Oncogenic	Pathogenic
70	KRAS	Q22H	1	missense	1			1	Likely Oncogenic
71	KRAS	Q22K	33	missense	2	Oncogenic	34	59	Oncogenic	Likely pathogenic
72	KRAS	Q22L	1	missense	1		1	3	Likely Oncogenic	Pathogenic
73	KRAS	L23I	3	missense	2
74	KRAS	L23R	7	missense	2		5	5	Unknown	Likely pathogenic
75	KRAS	Q25*	4	nonsense	1		1	5	Inconclusive
76	KRAS	F28L	1	missense	2	Likely Oncogenic	1	4	Likely Oncogenic
77	KRAS	F28S	3	missense	1			1
78	KRAS	E31K	8	missense	1	Likely Neutral	1	2	Likely Neutral
79	KRAS	D33E	10	missense	2	Oncogenic	16	37	Oncogenic		Effecter binding domain
80	KRAS	D33H	1	missense	2			2	Likely Oncogenic		Effecter binding domain
81	KRAS	P34L	5	missense	2	Oncogenic	2	1	Oncogenic	Pathogenic	Effecter binding domain
82	KRAS	P34S	2	missense	2			3	Likely Oncogenic		Effecter binding domain
83	KRAS	P34T	1	missense	1			1	Likely Oncogenic		Effecter binding domain
84	KRAS	T35A	3	missense	1			1	Unknown		Effecter binding domain
85	KRAS	I36M	6	missense	2		3	3	Unknown	Pathogenic/Likely pathogenic	Effecter binding domain
86	KRAS	D38=	4	deletion	2						Effecter binding domain
87	KRAS	K42=	5	deletion	2
88	KRAS	E49K	3	missense	2		1	3	Unknown
89	KRAS	T50I	6	missense	2	Likely Oncogenic		2	Likely Oncogenic
90	KRAS	T50_E63dup	2	duplication	4		10	20	Likely Oncogenic	Conflicting_interpretations_of_pathogenicity	GTP binding domain
91	KRAS	C51R	3	missense	2			4	Unknown
92	KRAS	L52_G60dup	1	duplication	4			3	Likely Oncogenic		GTP binding domain
93	KRAS	D54_E62dup	1	duplication	4			3	Likely Oncogenic		GTP binding domain
94	KRAS	D57N	10	missense	1			6	Likely Neutral		GTP binding domain
95	KRAS	T58I	20	missense	2	Likely Oncogenic	15	31	Likely Oncogenic	Pathogenic	GTP binding domain
96	KRAS	A59_G60delinsGV	1	delins	4			1	Likely Oncogenic		GTP binding domain
97	KRAS	A59E	13	missense	3	Likely Oncogenic	13	19	Likely Oncogenic		GTP binding domain
98	KRAS	A59G	20	missense	2	Oncogenic	20	35	Oncogenic		GTP binding domain
99	KRAS	A59S	3	missense	2			4	Likely Oncogenic	Pathogenic/Likely pathogenic	GTP binding domain
100	KRAS	A59T	47	missense	3	Oncogenic	32	65	Oncogenic	Pathogenic/Likely pathogenic	GTP binding domain
101	KRAS	G60=	17	deletion	1						GTP binding domain
102	KRAS	G60D	14	missense	2	Likely Oncogenic	23	34	Likely Oncogenic	Uncertain significance	GTP binding domain
103	KRAS	G60S	2	missense	1		1	6	Likely Oncogenic	Pathogenic	GTP binding domain
104	KRAS	G60V	5	missense	3	Likely Oncogenic	12	7	Likely Oncogenic	Pathogenic/Likely pathogenic	GTP binding domain
105	KRAS	Q61_S65dup	1	duplication	3			1	Likely Oncogenic		GTP binding domain
106	KRAS	Q61=	6	deletion	2						GTP binding domain
107	KRAS	Q61A	3	missense	4	Likely Oncogenic		6	Likely Oncogenic		GTP binding domain
108	KRAS	Q61E	13	missense	2	Likely Oncogenic	1	5	Likely Oncogenic	Likely pathogenic	GTP binding domain
109	KRAS	Q61H	374	missense	4	Oncogenic	996	1151	Oncogenic	Conflicting_interpretations_of_pathogenicity	GTP binding domain
110	KRAS	Q61K	76	missense	4	Likely Oncogenic	96	151	Likely Oncogenic	Pathogenic	GTP binding domain
111	KRAS	Q61L	157	missense	4	Oncogenic	169	262	Oncogenic	Pathogenic	GTP binding domain
112	KRAS	Q61P	30	missense	3	Likely Oncogenic	5	15	Likely Oncogenic	Pathogenic/Likely pathogenic	GTP binding domain
113	KRAS	Q61R	177	missense	4	Oncogenic	211	276	Oncogenic	Conflicting_interpretations_of_pathogenicity	GTP binding domain
114	KRAS	E62_A66dup	3	duplication	3	Likely Oncogenic					GTP binding domain
115	KRAS	E62_E63insDDTAGQE	1	insertion	4						GTP binding domain
116	KRAS	E62G	1	missense	1			4	Likely Oncogenic		GTP binding domain
117	KRAS	E62V	1	missense	1		3		Likely Oncogenic		GTP binding domain
118	KRAS	E63D	1	missense	2		2	4	Likely Oncogenic	Conflicting_interpretations_of_pathogenicity	GTP binding domain
119	KRAS	E63K	16	missense	3	Likely Oncogenic	12	22	Likely Oncogenic	Uncertain significance	GTP binding domain
120	KRAS	Y64_S65insMDILDTAGQEEY	1	insertion	4
121	KRAS	Y64D	3	missense	2			8	Likely Oncogenic
122	KRAS	Y64H	3	missense	2			3	Likely Oncogenic
123	KRAS	Y64N	3	missense	2		1	2	Likely Oncogenic	Uncertain significance
124	KRAS	S65_Y71dup	1	duplication	4			5	Likely Oncogenic
125	KRAS	S65C	1	missense	2		1	1	Likely Oncogenic
126	KRAS	S65G	1	missense	2		2	13	Likely Oncogenic
127	KRAS	S65N	6	missense	2	Oncogenic	1	1	Oncogenic
128	KRAS	A66_G75dup	1	duplication	4			2	Likely Oncogenic
129	KRAS	R68S	5	missense	2	Likely Oncogenic	5	15	Likely Oncogenic
130	KRAS	Y71_M72delinsSV	1	delins	2			1	Likely Oncogenic
131	KRAS	Y71C	1	missense	2			1	Likely Oncogenic
132	KRAS	R73=	6	deletion	2
133	KRAS	T74A	2	missense	2			3	Likely Oncogenic
134	KRAS	L79I	3	missense	2			3	Unknown
135	KRAS	C80S	3	missense	2
136	KRAS	I84M	3	missense	2			1	Unknown
137	KRAS	I84V	4	missense	2		1	5	Unknown	Uncertain significance
138	KRAS	K104N	4	missense	2
139	KRAS	K117E	4	missense	2						GTP binding domain
140	KRAS	K117N	61	missense	4	Oncogenic	92	184	Oncogenic	Pathogenic	GTP binding domain
141	KRAS	K117Q	1	missense	2			3	Likely Oncogenic		GTP binding domain
142	KRAS	K117R	11	missense	2	Likely Oncogenic	9	35	Likely Oncogenic		GTP binding domain
143	KRAS	K117T	1	missense	2			1	Likely Oncogenic		GTP binding domain
144	KRAS	K117Y	3	missense	4			1	Likely Oncogenic		GTP binding domain
145	KRAS	D119E	1	missense	1			1	Likely Oncogenic		GTP binding domain
146	KRAS	D119G	1	missense	2			3	Inconclusive		GTP binding domain
147	KRAS	D119H	6	missense	3		2	5	Likely Oncogenic		GTP binding domain
148	KRAS	D119N	4	missense	2	Likely Oncogenic	4	7	Likely Oncogenic	Likely pathogenic	GTP binding domain
149	KRAS	L120S	4	missense	2		1	5	Unknown
150	KRAS	R123K	3	missense	1			4	Unknown
151	KRAS	G138=	3	deletion	2
152	KRAS	G138E	3	missense	2			1	Unknown
153	KRAS	A146P	29	missense	4	Likely Oncogenic	24	68	Likely Oncogenic	Pathogenic/Likely pathogenic	GTP binding domain
154	KRAS	A146T	342	missense	4	Oncogenic	334	583	Oncogenic	Conflicting_interpretations_of_pathogenicity	GTP binding domain
155	KRAS	A146V	98	missense	2	Likely Oncogenic	118	202	Likely Oncogenic	Pathogenic	GTP binding domain
156	KRAS	K147=	3	deletion	1
157	KRAS	K147E	2	missense	2	Likely Oncogenic	2	4	Likely Oncogenic	Pathogenic/Likely pathogenic
158	KRAS	K147Q	1	missense	2			1	Likely Oncogenic
159	KRAS	K147R	1	missense	2			3	Likely Oncogenic	Pathogenic
160	KRAS	K147T	1	missense	2			1	Likely Oncogenic
161	KRAS	R149I	1	missense	1			1	Unknown
162	KRAS	R149K	1	missense	1			1	Unknown
163	KRAS	L159Wfs*2	4	deletion-frameshift	1			4	Unknown
164	KRAS	V160M	4	missense	1		1	7	Unknown	Uncertain significance
165	KRAS	R164Q	4	missense	1	Inconclusive	5	3	Inconclusive	Uncertain significance
166	KRAS	R164*	5	nonsense	1	Inconclusive	7	5	Inconclusive	Uncertain significance
167	KRAS	D173=	10	deletion	2
168	KRAS	K180del	4	deletion	1		16
169	KRAS	I187T	3	missense	2			3	Unknown	Uncertain significance
170	NRAS	WT			1
171	NRAS	A11T	3	missense	2						GTP binding domain
172	NRAS	G12A	166	missense	3	Likely Oncogenic	17	107	Likely Oncogenic	Pathogenic/Likely pathogenic	GTP binding domain
173	NRAS	G12C	240	missense	4	Likely Oncogenic	29	109	Likely Oncogenic	Pathogenic	GTP binding domain
174	NRAS	G12D	1131	missense	4	Oncogenic	161	583	Oncogenic	Pathogenic/Likely pathogenic	GTP binding domain
175	NRAS	G12N	1	missense	4			1	Likely Oncogenic		GTP binding domain
176	NRAS	G12R	3	missense	4			3	Likely Oncogenic		GTP binding domain
177	NRAS	G12S	63	missense	3	Oncogenic	11	38	Oncogenic	Pathogenic	GTP binding domain
178	NRAS	G12V	361	missense	4	Oncogenic	16	106	Oncogenic	Pathogenic	GTP binding domain
179	NRAS	G13=	156	deletion	1	Oncogenic	41	114	Oncogenic	Pathogenic/Likely pathogenic	GTP binding domain
180	NRAS	G13A	4	missense	2						GTP binding domain
181	NRAS	G13C	22	missense	2		1			Pathogenic	GTP binding domain
182	NRAS	G13D	55	missense	3	Likely Oncogenic	6	31	Likely Oncogenic	Pathogenic	GTP binding domain
183	NRAS	G13F	540	missense	2	Oncogenic	29	178	Oncogenic	Pathogenic/Likely pathogenic	GTP binding domain
184	NRAS	G13I	1	missense	2			1	Likely Oncogenic		GTP binding domain
185	NRAS	G13N	1	missense	2		1	1	Likely Oncogenic		GTP binding domain
186	NRAS	G13R	3	missense	4			2	Likely Oncogenic		GTP binding domain
187	NRAS	G13S	220	missense	2	Oncogenic	53	226	Oncogenic	Likely pathogenic	GTP binding domain
188	NRAS	G13V	22	missense	2		2	6	Likely Oncogenic	Likely pathogenic	GTP binding domain
189	NRAS	S17N	121	missense	1	Likely Oncogenic	8	49	Likely Oncogenic	Likely pathogenic	GTP binding domain
190	NRAS	A18T	3	missense	1						GTP binding domain
191	NRAS	Q22K	15	missense	3
192	NRAS	E31K	4	missense	1		1	4	Unknown
193	NRAS	D47H	3	missense	1			4	Likely Neutral
194	NRAS	E49K	3	missense	2			3	Unknown
195	NRAS	T50A	3	missense	2	Inconclusive	3	5	Inconclusive
196	NRAS	D54G	1	missense	1			1	Likely Oncogenic
197	NRAS	T58I	3	missense	2			6	Unknown		GTP binding domain
198	NRAS	T58K	3	missense	2			4	Likely Oncogenic	Pathogenic/Likely pathogenic	GTP binding domain
199	NRAS	A59D	1	missense	3			1	Likely Oncogenic		GTP binding domain
200	NRAS	A59S	8	missense	2						GTP binding domain
201	NRAS	A59T	1	missense	2		1				GTP binding domain
202	NRAS	A59V	9	missense	1	Likely Oncogenic	2			Conflicting classifications of pathogenicity	GTP binding domain
203	NRAS	G60E	1	missense	3						GTP binding domain
204	NRAS	G60V	14	missense	3	Likely Oncogenic	7	12	Likely Oncogenic	Pathogenic	GTP binding domain
205	NRAS	Q61_E62delinsHK	6	delins	4		2	5	Likely Oncogenic	Likely pathogenic	GTP binding domain
206	NRAS	Q61_E62delinsKK	2	delins	4			2	Likely Oncogenic		GTP binding domain
207	NRAS	Q61=	1	deletion	1			1	Likely Oncogenic		GTP binding domain
208	NRAS	Q61E	11	missense	2						GTP binding domain
209	NRAS	Q61H	11	missense	4	Likely Oncogenic	5	7	Likely Oncogenic	Pathogenic	GTP binding domain
210	NRAS	Q61I	152	missense	4	Oncogenic	59	201	Oncogenic	Conflicting classifications of pathogenicity	GTP binding domain
211	NRAS	Q61K	2	missense	4			3	Likely Oncogenic		GTP binding domain
212	NRAS	Q61L	1549	missense	4	Oncogenic	286	951	Oncogenic	Conflicting classifications of pathogenicity	GTP binding domain
213	NRAS	Q61P	407	missense	3	Oncogenic	105	389	Oncogenic	Uncertain significance	GTP binding domain
214	NRAS	Q61R	45	missense	4			10	Likely Oncogenic	Pathogenic	GTP binding domain
215	NRAS	E62Kfs*6	2009	deletion-frameshift	2	Oncogenic	308	1245	Oncogenic	Pathogenic	GTP binding domain
216	NRAS	E62Q	4	missense	2			1	Unknown		GTP binding domain
217	NRAS	Y64D	5	missense	3		1
218	NRAS	Y64N	4	missense	3	Likely Neutral	3	9	Likely Neutral
219	NRAS	S65C	6	missense	2		1	2	Unknown
220	NRAS	A66T	3	missense	2			1	Unknown
221	NRAS	A66V	3	missense	2
222	NRAS	M67I	3	missense	2		1
223	NRAS	M67T	3	missense	1			6	Likely Neutral
224	NRAS	R68T	3	missense	2			6	Unknown
225	NRAS	G75=	6	deletion	1		1			Uncertain significance
226	NRAS	E76K	5	missense	1
227	NRAS	F78L	4	missense	1		1	6	Unknown
228	NRAS	N85S	3	missense	2			6	Unknown
229	NRAS	A91V	3	missense	2
230	NRAS	D92N	5	missense	2		3			Conflicting classifications of pathogenicity
231	NRAS	S106L	4	missense	2			3	Unknown	Uncertain significance
232	NRAS	K117M	3	missense	2		1	6	Unknown	Uncertain significance	GTP binding domain
233	NRAS	K117R	1	missense	2			1	Likely Oncogenic		GTP binding domain
234	NRAS	E132K	1	missense	1			1	Likely Oncogenic
235	NRAS	T144A	5	missense	2	Likely Neutral	5	4	Likely Neutral	Uncertain significance	GTP binding domain
236	NRAS	A146S	3	missense	2			3	Unknown	Uncertain significance	GTP binding domain
237	NRAS	A146T	1	missense	3						GTP binding domain
238	NRAS	A146V	16	missense	3	Likely Oncogenic	4			Uncertain significance	GTP binding domain
239	NRAS	K170Nfs*19	4	deletion-frameshift	1	Likely Oncogenic	1
240	NRAS	P185S	3	missense	2			3	Unknown
241	NRAS	G12H	5	missense	4		1	14	Unknown	Conflicting classifications of pathogenicity
242	HRAS	WT			2
243	HRAS	E3K	3	missense	2			5	Unknown
244	HRAS	Y4H	6	missense	2				Unknown
245	HRAS	Y4Lfs*2	3	deletion-frameshift	2				Likely Oncogenic
246	HRAS	V9M	3	missense	2			8	Likely Oncogenic
247	HRAS	A11=	3	deletion	3				Oncogenic		GTP binding domain
248	HRAS	G12A	14	missense	3			4	Likely Oncogenic	Pathogenic	GTP binding domain
249	HRAS	G12C	43	missense	4	Likely Oncogenic	10	19	Likely Oncogenic	Pathogenic	GTP binding domain
250	HRAS	G12D	113	missense	4	Oncogenic	16	81	Oncogenic	Pathogenic/Likely pathogenic	GTP binding domain
251	HRAS	G12F	1	missense	4			1	Oncogenic		GTP binding domain
252	HRAS	G12N	3	missense	4			5	Likely Oncogenic		GTP binding domain
253	HRAS	G12R	16	missense	4				Likely Oncogenic		GTP binding domain
254	HRAS	G12S	136	missense	4	Oncogenic	35	92	Likely Oncogenic	Pathogenic	GTP binding domain
255	HRAS	G12V	267	missense	4	Oncogenic	7	17	Likely Oncogenic	Pathogenic	GTP binding domain
256	HRAS	G13C	12	missense	4		4	9	Likely Oncogenic	Pathogenic	GTP binding domain
257	HRAS	G13D	52	missense	4	Likely Oncogenic	13	40	Unknown	Pathogenic	GTP binding domain
258	HRAS	G13R	450	missense	4		74	101	Unknown	Pathogenic/Likely pathogenic	GTP binding domain
259	HRAS	G13S	28	missense	3	Likely Oncogenic	1	13	Likely Oncogenic	Likely pathogenic	GTP binding domain
260	HRAS	G13V	54	missense	4		17	50	Unknown	Pathogenic	GTP binding domain
261	HRAS	A18V	3	missense	4		5	13	Unknown		GTP binding domain
262	HRAS	H27=	63	deletion	2				Inconclusive
263	HRAS	E31K	4	missense	2		3	5	Likely Oncogenic
264	HRAS	P34F	1	missense	4			1	Oncogenic		Effecter binding domain
265	HRAS	R41Q	4	missense	2		3	4	Likely Oncogenic
266	HRAS	R41W	3	missense	2		1	6	Oncogenic
267	HRAS	T58I	3	missense	4	Inconclusive	1	6	Oncogenic	Pathogenic	GTP binding domain
268	HRAS	A59G	1	missense	2			1	Likely Oncogenic	Pathogenic	GTP binding domain
269	HRAS	A59T	16	missense	4	Oncogenic	9	27	Unknown	Likely pathogenic	GTP binding domain
270	HRAS	Q61H	19	missense	3	Likely Oncogenic	3	12	Unknown	Likely pathogenic	GTP binding domain
271	HRAS	Q61K	166	missense	4	Oncogenic	42	112	Unknown	Pathogenic/Likely pathogenic	GTP binding domain
272	HRAS	Q61L	205	missense	2	Oncogenic	52	75	Unknown	Uncertain significance	GTP binding domain
273	HRAS	Q61P	3	missense	4				Unknown		GTP binding domain
274	HRAS	Q61R	384	missense	3	Likely Oncogenic	107	214	Unknown	Likely pathogenic	GTP binding domain
275	HRAS	E62G	5	missense	2			2	Unknown		GTP binding domain
276	HRAS	R68Q	5	missense	3		2	6	Likely Oncogenic	Uncertain significance
277	HRAS	R68W	3	missense	3			9	Likely Oncogenic	Conflicting_interpretations_of_pathogenicity
278	HRAS	M72I	3	missense	2				Unknown
279	HRAS	R73C	3	missense	2		1	5	Unknown	Uncertain significance
280	HRAS	R73H	3	missense	2		2	10	Unknown	Uncertain significance
281	HRAS	V81M	4	missense	2				Unknown
282	HRAS	E98K	3	missense	2			3	Unknown	Uncertain significance
283	HRAS	S106L	5	missense	3		1	10	Unknown	Uncertain significance
284	HRAS	K117N	9	missense	4	Likely Oncogenic	16	22	Unknown		GTP binding domain
285	HRAS	K117T	1	missense	4			1	Unknown		GTP binding domain
286	HRAS	D119=	5	deletion	2				Unknown		GTP binding domain
287	HRAS	D119H	3	missense	4		1	9	Unknown		GTP binding domain
288	HRAS	D119N	5	missense	4			6	Unknown		GTP binding domain
289	HRAS	R123C	7	missense	2		2	12	Unknown	Uncertain significance
290	HRAS	R123H	3	missense	2		2	10	Unknown	Uncertain significance
291	HRAS	D132N	4	missense	2			5	Unknown	Uncertain significance
292	HRAS	L133H	3	missense	2			3	Unknown	Uncertain significance
293	HRAS	A134S	3	missense	2		1	2	Unknown
294	HRAS	R135*	3	nonsense	1		5	4	Unknown	Uncertain significance
295	HRAS	R169Q	6	missense	2		2	13	Unknown	Uncertain significance
296	HRAS	K170*	3	nonsense	2		1	5	Unknown
297	HRAS	G180S	3	missense	2		2	3	Unknown	Uncertain significance
298	HRAS	M182I	3	missense	2		4	5	Unknown	Uncertain significance
The characteristics of variant 298 are described in detail, including its variant name, mutation type, focus formation assay score, associated domain, and relevant information compiled from various databases.
