# Supplementary material for: Functional Analysis of Rare RAS Variants of Unknown Significance
Source: Cancer Res Commun. 2025 Oct 2;5(10):1747–57. doi: 10.1158/2767-9764.CRC-25-0188 (PMC12488390; doi:10.1158/2767-9764.CRC-25-0188)
Supplement: Supplementary Table S6 — Raw data for Figure 3A [file crc-25-0188_supplementary_table_s6_suppst6.xlsx]

## Sheet: Supplementary Table S6
Supplementary Table S6: Raw data for Figure 3A
Name	Barcode	3T3_RAS_BI2865_0nM_1_run1	3T3_RAS_BI2865_0nM_1_run2	3T3_RAS_BI2865_0nM_2_run1	3T3_RAS_BI2865_0nM_2_run2	3T3_RAS_BI2865_0nM_3_run1	3T3_RAS_BI2865_0nM_3_run2	3T3_RAS_BI2865_0.1nM_1_run1	3T3_RAS_BI2865_0.1nM_1_run2	3T3_RAS_BI2865_0.1nM_2_run1	3T3_RAS_BI2865_0.1nM_2_run2	3T3_RAS_BI2865_0.1nM_3_run1	3T3_RAS_BI2865_0.1nM_3_run2	3T3_RAS_BI2865_0.5nM_1_run1	3T3_RAS_BI2865_0.5nM_1_run2	3T3_RAS_BI2865_0.5nM_2_run1	3T3_RAS_BI2865_0.5nM_2_run2	3T3_RAS_BI2865_0.5nM_3_run1	3T3_RAS_BI2865_0.5nM_3_run2	3T3_RAS_BI2865_1nM_1_run1	3T3_RAS_BI2865_1nM_1_run2	3T3_RAS_BI2865_1nM_2_run1	3T3_RAS_BI2865_1nM_2_run2	3T3_RAS_BI2865_1nM_3_run1	3T3_RAS_BI2865_1nM_3_run2	3T3_RAS_BI2865_5nM_1_run1	3T3_RAS_BI2865_5nM_1_run2	3T3_RAS_BI2865_5nM_2_run1	3T3_RAS_BI2865_5nM_2_run2	3T3_RAS_BI2865_5nM_3_run1	3T3_RAS_BI2865_5nM_3_run2	3T3_RAS_BI2865_10nM_1_run1	3T3_RAS_BI2865_10nM_1_run2	3T3_RAS_BI2865_10nM_2_run1	3T3_RAS_BI2865_10nM_2_run2	3T3_RAS_BI2865_10nM_3_run1	3T3_RAS_BI2865_10nM_3_run2	3T3_RAS_BI2865_50nM_1_run1	3T3_RAS_BI2865_50nM_1_run2	3T3_RAS_BI2865_50nM_2_run1	3T3_RAS_BI2865_50nM_2_run2	3T3_RAS_BI2865_50nM_3_run1	3T3_RAS_BI2865_50nM_3_run2	3T3_RAS_BI2865_100nM_1_run1	3T3_RAS_BI2865_100nM_1_run2	3T3_RAS_BI2865_100nM_2_run1	3T3_RAS_BI2865_100nM_2_run2	3T3_RAS_BI2865_100nM_3_run1	3T3_RAS_BI2865_100nM_3_run2
Raw_read_no.	_	247538	247538	283190	283190	260854	260854	226171	226171	350906	350906	273750	273750	371351	371351	241284	241284	277117	277117	328844	328844	249758	249758	261364	261364	298103	298103	285946	285946	302774	302774	286255	286255	252577	252577	275718	275718	271700	271700	301941	301941	270803	270803	244510	244510	332225	332225	246436	246436
KRAS_WT_1	AACGTCGTCT	61	58	38	38	12	10	2	2	19	19	4	4	44	44	9	8	10	8	11	10	44	42	27	24	23	20	63	54	22	21	13	12	23	21	24	25	6	6	34	32	43	42	17	17	17	17	14	13
KRAS_WT_2	GCCTTGTACT	7	7	12	11	12	11	8	7	0	0	0	0	12	12	19	15	0	0	0	0	13	11	10	7	13	11	9	6	19	18	0	0	8	8	0	0	7	6	0	0	3	1	0	0	21	20	0	0
KRAS_WT_3	ATACCAGGCT	7	7	19	19	3	3	25	18	19	18	8	7	21	19	8	6	16	15	0	0	30	25	1	1	15	15	23	19	0	0	34	33	2	1	0	0	0	0	2	1	15	15	6	6	0	0	0	0
KRAS_K5_L6delinsNI_1	GCGATGTAGT	52	47	16	14	1	0	24	19	46	41	40	40	38	34	0	0	14	13	17	12	5	3	21	17	23	18	0	1	35	30	40	39	4	4	0	0	21	18	0	0	70	61	29	29	13	12	23	21
KRAS_K5_L6delinsNI_2	TTCCGAGATG	28	26	44	40	33	27	8	8	0	0	6	6	85	61	11	11	4	4	13	14	34	29	23	19	14	13	0	0	36	32	27	23	38	38	29	28	31	30	27	26	8	8	0	0	11	11	17	15
KRAS_K5_L6delinsNI_3	TCCACATGCA	30	27	8	9	47	43	5	4	55	52	10	10	32	31	0	0	53	44	6	6	26	24	3	3	12	11	27	27	49	47	12	10	18	18	25	22	1	1	6	4	5	5	1	1	7	6	0	0
KRAS_p.K5E_1	AGGATCCTTA	19	16	16	15	37	31	2	3	46	43	49	45	40	38	31	30	7	6	18	16	11	11	16	15	26	22	26	23	12	12	11	10	22	22	31	30	0	0	3	3	6	5	4	3	28	27	13	13
KRAS_p.K5E_2	AAGTTGTACG	0	0	28	26	7	7	3	3	23	20	13	12	52	48	0	0	32	31	5	5	30	27	10	9	11	9	23	22	39	35	0	0	10	10	15	13	0	0	0	0	0	0	5	5	8	7	7	7
KRAS_p.K5E_3	GTTCGACCCA	8	7	51	42	18	18	9	8	17	17	28	27	0	0	16	16	16	11	13	11	17	12	6	6	40	31	28	25	19	17	67	61	0	0	38	37	12	10	15	13	10	10	8	7	29	28	14	12
KRAS_L6P_1	GATTAATGCG	16	14	8	7	19	17	6	6	37	36	0	0	0	0	12	10	17	15	14	12	28	27	14	12	30	31	37	32	3	2	0	0	5	4	15	14	8	8	6	6	5	5	4	4	9	8	15	14
KRAS_L6P_2	CTTGTTCCAA	14	12	20	16	15	14	7	7	24	14	32	32	23	19	18	17	13	12	58	51	33	29	37	35	79	68	16	17	25	22	44	38	30	27	54	52	15	14	13	12	8	8	27	25	28	27	19	19
KRAS_L6P_3	ATCAGGTGTG	0	0	51	45	30	28	12	12	30	26	28	25	11	11	15	13	5	3	9	8	22	18	17	8	0	2	9	8	23	17	32	23	5	4	0	0	27	26	2	2	19	18	4	4	29	27	0	0
KRAS_p.V9D_1	TCTAACTTCC	0	0	0	0	17	16	16	15	15	15	8	8	0	0	5	5	11	10	17	17	5	5	13	13	23	21	7	7	49	40	0	0	6	5	18	19	0	0	0	0	21	22	0	0	8	8	6	5
KRAS_p.V9D_2	CGTCTTCAAT	0	0	8	6	11	11	13	11	34	31	23	21	0	0	12	12	35	34	11	8	7	7	35	30	9	7	0	0	18	16	26	23	3	3	0	0	15	14	1	1	14	14	8	8	13	13	11	11
KRAS_p.V9D_3	GCCAAATGTC	6	5	4	4	9	9	14	14	12	10	23	22	0	0	15	14	0	0	1	1	0	0	14	12	15	14	17	16	0	0	12	10	10	10	17	15	9	9	0	0	0	0	7	7	0	0	13	13
KRAS_V9_G10dup_1	AGGCGACCAA	718	670	732	663	654	610	745	681	749	695	879	818	917	856	730	683	851	730	888	756	753	661	658	578	875	752	617	534	650	555	825	714	541	513	775	729	657	615	676	637	789	757	695	662	765	738	761	714
KRAS_V9_G10dup_2	GTGACGAATT	1097	988	974	894	944	872	1062	952	1326	1182	1065	985	1218	1109	993	916	962	819	1237	1034	817	722	1110	948	1304	1083	1049	924	976	828	1069	921	918	873	1020	953	1191	1126	1178	1098	972	885	857	827	1169	1095	1129	1073
KRAS_V9_G10dup_3	GGGGTACTGT	765	681	794	692	755	679	593	531	1168	1024	873	765	1259	1128	674	563	769	645	1052	858	785	631	793	657	1021	846	956	801	1249	1043	881	684	766	705	925	832	809	742	1218	1116	849	758	751	674	1051	936	895	789
KRAS_G10_A11insTG_1	CGGATCGGTA	421	370	547	478	478	428	430	376	665	591	572	510	627	570	487	446	445	369	618	522	457	400	484	415	479	403	649	547	621	528	464	392	482	453	537	501	610	571	799	732	515	480	471	443	659	624	374	340
KRAS_G10_A11insTG_2	TCCAGGATTC	406	377	508	486	556	515	399	375	621	583	608	580	340	322	514	481	589	512	613	527	487	430	660	585	552	494	569	500	619	538	511	457	418	396	412	401	471	442	578	555	611	573	524	499	561	535	562	536
KRAS_G10_A11insTG_3	CCTATCTAAC	453	420	591	546	533	493	478	454	690	650	459	434	850	796	392	375	632	544	688	616	422	386	558	508	657	567	418	385	582	506	638	567	451	438	459	435	527	507	665	642	485	468	483	468	680	658	538	523
KRAS_p.G10dup_1	ACTATCGCTG	805	755	1019	968	915	854	872	822	1090	1023	694	651	1163	1095	798	750	971	873	1054	931	980	880	932	830	1047	894	836	744	788	702	1009	921	860	821	835	791	1003	972	1324	1258	971	927	1038	999	1281	1243	675	652
KRAS_p.G10dup_2	GTCAGGTGTG	733	623	840	718	809	668	645	542	893	741	889	754	1060	920	644	543	932	714	962	732	650	523	821	642	770	592	995	794	916	708	1035	814	681	609	880	744	940	852	1002	879	945	838	849	769	1018	906	774	700
KRAS_p.G10dup_3	CGCTGTGTAA	845	763	930	833	864	792	659	580	1067	965	998	935	1097	988	563	508	1000	875	998	860	791	714	821	716	907	786	1069	927	1084	958	1020	889	735	682	891	819	1071	997	1135	1048	1036	978	891	826	1267	1192	867	789
KRAS_p.G10E_1	ATAGGGGATA	0	0	7	7	5	4	0	0	0	0	9	9	0	0	0	0	0	0	24	22	5	5	15	13	0	0	5	4	0	0	0	0	10	10	0	0	0	0	8	8	24	23	3	3	16	16	0	0
KRAS_p.G10E_2	TCGGGTGTAC	1	0	0	0	26	22	13	11	29	26	33	31	0	0	0	0	0	0	9	7	4	3	29	20	42	34	0	0	0	0	0	0	19	15	29	26	21	20	4	4	20	14	18	16	0	0	13	12
KRAS_p.G10E_3	AATAGTAGCC	0	0	14	13	0	0	6	6	13	12	0	0	1	1	0	0	0	0	0	0	0	0	0	0	0	0	12	9	0	0	10	8	9	8	10	7	9	8	6	5	0	0	0	0	6	5	23	22
KRAS_p.G10R_1	ACCGGACTTC	22	20	13	13	19	17	17	14	0	0	0	0	35	32	14	13	0	0	6	4	22	16	25	20	19	17	4	4	9	9	0	0	0	0	18	19	3	3	10	10	7	7	16	16	19	19	12	10
KRAS_p.G10R_2	GCAGCTAGTG	0	0	0	0	0	0	0	0	0	0	10	9	16	13	10	11	0	0	9	8	0	0	4	4	0	0	22	16	0	0	0	0	0	0	0	0	0	0	0	0	9	8	0	0	27	26	0	0
KRAS_p.G10R_3	GGCTATACGG	0	0	11	11	8	7	0	0	18	16	17	15	0	0	0	0	10	7	10	9	0	0	11	10	11	12	0	0	0	0	0	0	0	0	0	0	0	1	0	0	11	11	0	0	10	10	10	9
KRAS_p.G10V_1	TCTCGAACGA	5	5	0	0	9	9	17	16	0	0	12	13	0	0	13	13	0	0	12	11	0	0	6	5	0	0	9	8	0	0	0	0	0	0	0	0	0	0	0	0	7	7	17	15	0	0	8	7
KRAS_p.G10V_2	CCGCTAGTTA	5	4	6	5	0	0	10	8	0	0	0	0	30	28	0	0	15	12	0	0	0	0	0	0	7	4	0	0	27	19	22	20	7	6	0	0	8	7	0	0	0	0	16	16	0	0	0	0
KRAS_p.G10V_3	TGATGCCATG	0	0	17	16	24	18	36	29	0	0	26	24	15	15	16	9	0	0	5	4	33	28	10	11	6	5	11	11	1	1	0	0	0	0	8	8	7	6	16	15	6	11	10	8	0	0	19	17
KRAS_A11_G12delinsGC_1	CTGGGGATCT	600	566	777	730	672	624	532	478	857	799	750	706	1119	1069	556	527	865	760	777	681	511	445	623	530	641	554	756	671	697	641	616	552	582	550	788	744	506	478	736	686	722	699	578	555	886	828	605	570
KRAS_A11_G12delinsGC_2	GCACCTGTAA	445	434	554	508	480	462	431	403	764	719	392	373	774	749	535	505	549	498	501	432	422	388	402	364	518	455	408	371	543	486	625	559	514	492	749	725	677	653	671	650	595	568	429	412	542	522	538	530
KRAS_A11_G12delinsGC_3	TTGGTCGCTC	395	360	566	517	508	458	313	272	586	528	526	486	700	653	411	370	396	347	460	396	542	463	467	409	717	627	459	403	589	517	553	483	404	380	598	558	480	451	617	568	364	343	468	426	716	677	566	534
KRAS_A11_G12delinsHV_1	GAAAACACCT	641	616	535	509	403	387	459	440	854	803	453	437	657	630	462	443	629	558	665	603	466	436	532	474	653	573	747	670	774	721	576	516	582	557	586	569	520	517	555	542	578	561	445	421	610	602	558	543
KRAS_A11_G12delinsHV_2	ATGGTTCAGG	456	416	515	458	583	511	389	354	595	554	487	439	696	634	455	414	430	366	667	571	562	483	631	524	554	475	399	336	717	604	626	528	572	531	761	704	616	571	690	650	580	524	447	419	709	652	546	504
KRAS_A11_G12delinsHV_3	GCCACACGAT	1608	1488	1750	1618	1725	1640	1330	1249	2368	2206	1776	1683	2342	2184	1758	1661	1893	1669	2222	1903	1676	1487	1695	1508	1973	1726	1704	1512	1869	1638	1905	1665	1523	1452	1716	1636	1762	1695	2056	1954	1771	1685	1604	1550	1819	1760	1550	1485
KRAS_A11_G12delinsTD_1	AACTTCTCAG	655	631	673	634	554	524	539	511	1005	977	699	680	976	941	607	582	742	684	936	862	589	531	560	505	816	747	708	646	626	590	673	613	561	552	825	811	578	553	816	797	615	606	538	530	920	908	510	501
KRAS_A11_G12delinsTD_2	AGAGACTGAG	493	449	659	617	684	646	388	369	893	841	624	586	892	834	490	465	758	670	693	600	618	550	687	594	633	555	395	358	646	589	637	563	457	446	586	565	737	704	689	660	615	585	620	599	758	720	510	500
KRAS_A11_G12delinsTD_3	TACCTTAGCG	638	617	747	727	574	559	513	494	720	689	574	555	839	821	570	555	923	839	720	642	676	624	745	667	833	766	738	662	730	663	796	748	620	620	578	563	562	537	676	656	642	642	711	696	754	749	579	559
KRAS_A11_G12delinsVD_1	TGTCGCAAAC	529	499	666	606	512	476	589	540	830	746	574	532	550	519	539	487	463	401	722	621	491	434	550	482	669	576	449	391	528	469	487	420	477	461	480	440	498	469	690	650	653	615	688	657	700	668	571	538
KRAS_A11_G12delinsVD_2	GATAGGCATA	512	471	584	521	528	483	508	457	785	702	511	477	689	643	448	413	479	422	605	502	534	459	508	441	678	569	618	531	553	452	682	598	614	574	606	568	729	677	530	488	635	588	592	557	599	556	437	394
KRAS_A11_G12delinsVD_3	TAAGTTCTGC	486	449	504	470	513	472	425	390	612	541	614	564	532	470	505	450	566	506	697	620	515	448	555	486	710	600	580	515	533	464	502	440	471	447	516	499	521	488	691	646	625	570	450	431	598	562	538	498
KRAS_A11_G12delinsVV_1	CGATAGCTTG	654	602	699	655	789	724	608	562	1079	987	808	765	1130	1034	655	595	858	732	950	786	592	518	586	512	797	674	820	702	747	645	710	621	671	626	805	742	692	653	878	823	739	685	685	660	1042	993	538	509
KRAS_A11_G12delinsVV_2	GGACACCAAT	2071	2005	2362	2274	2361	2310	1613	1568	2954	2848	2198	2121	2951	2863	1935	1873	2477	2288	2774	2505	2106	1940	2351	2172	2736	2499	2257	2055	2344	2166	2433	2279	2165	2124	2337	2305	2161	2133	2511	2463	2284	2248	2435	2370	2755	2686	2202	2144
KRAS_A11_G12delinsVV_3	CTGGTACTGC	911	826	966	870	840	766	525	475	976	875	983	889	1348	1249	938	829	1009	886	1170	1011	918	809	970	841	1292	1088	749	682	1088	967	931	808	876	828	977	895	940	885	1168	1109	935	866	1083	1026	1206	1119	955	895
KRAS_A11G_1	CCAATGTCCT	10	10	7	7	4	4	19	16	15	14	16	16	19	16	5	5	0	0	21	20	0	0	40	35	11	12	21	20	0	0	22	17	16	13	12	12	4	4	13	12	0	0	0	0	0	0	0	0
KRAS_A11G_2	CATAGTGCCT	28	25	25	24	36	32	6	6	42	41	44	40	76	72	27	24	58	53	41	32	7	5	22	18	58	48	4	3	22	17	32	23	24	19	10	10	41	38	21	20	35	31	14	12	26	26	10	9
KRAS_A11G_3	ATTGCCACAA	15	16	32	31	24	22	28	21	51	49	44	42	102	98	37	33	26	21	42	36	41	35	30	28	39	35	71	63	22	21	32	26	33	29	10	11	36	32	37	36	39	37	27	25	29	28	0	0
KRAS_A11T_1	CTATACCATG	0	0	0	0	0	0	0	0	0	0	0	0	0	0	0	0	0	0	0	0	2	2	0	0	9	6	0	0	0	0	0	0	11	11	0	0	7	7	1	1	9	9	0	0	0	0	0	0
KRAS_A11T_2	CGTACTTTTG	0	0	6	4	31	28	20	20	41	40	6	5	12	12	5	5	12	12	26	21	19	18	37	34	15	14	50	44	23	24	21	18	31	28	0	0	18	18	37	36	28	27	11	11	34	32	30	29
KRAS_A11T_3	ACTTACGCGG	0	0	4	3	9	8	6	7	14	14	27	23	0	0	1	1	16	17	0	0	0	0	13	12	5	5	3	3	0	0	0	0	0	0	0	0	0	0	13	11	0	0	1	1	0	0	0	0
KRAS_p.A11_G12dup_1	GGAGCCAGAA	453	427	508	462	550	505	363	338	730	672	508	484	832	787	444	410	484	439	657	572	437	398	460	403	416	372	470	414	525	455	508	449	413	402	659	624	622	606	627	589	514	499	551	537	742	712	389	374
KRAS_p.A11_G12dup_2	GCGCAGAGAA	368	344	439	397	314	283	313	288	668	604	356	340	683	625	329	300	476	419	700	601	321	286	432	369	498	436	383	338	471	413	395	333	341	321	549	514	419	394	505	471	376	351	376	369	437	416	337	313
KRAS_p.A11_G12dup_3	TTCAACCAGG	509	482	565	536	653	630	434	408	700	671	488	465	676	648	597	574	399	351	596	526	443	401	523	478	494	439	677	626	607	553	531	470	486	469	501	486	562	544	785	754	497	491	593	574	719	702	505	488
KRAS_p.A11P_1	CACCTTGCAC	77	72	154	145	99	100	58	57	165	157	96	93	172	163	72	72	83	78	172	158	89	82	76	69	54	53	86	78	132	123	112	105	72	72	68	68	31	30	62	59	154	146	23	21	84	82	23	20
KRAS_p.A11P_2	GTCCTCCCAT	55	49	17	17	50	51	30	29	31	29	12	10	35	35	32	33	68	64	56	51	53	46	6	7	58	54	58	53	67	60	64	55	30	29	70	70	19	19	28	26	38	37	33	33	61	61	13	12
KRAS_p.A11P_3	CATTGAGACA	36	35	63	56	65	56	16	14	131	126	56	55	70	67	71	66	46	39	85	76	69	60	80	68	89	76	43	36	51	43	70	66	42	42	56	54	32	31	43	42	43	38	41	41	37	34	28	26
KRAS_p.A11V_1	AAGCAGCGGA	5	4	8	8	34	31	12	11	66	58	7	7	59	56	15	15	7	7	90	79	40	35	19	20	51	45	28	26	26	22	29	24	16	15	14	13	20	19	17	14	34	33	11	8	8	9	0	0
KRAS_p.A11V_2	GACCCTTTCA	42	40	16	14	12	12	31	28	20	20	31	31	47	43	45	44	15	13	14	14	0	0	7	8	27	27	7	6	15	13	31	25	24	23	24	24	21	22	25	25	30	28	23	21	13	12	48	45
KRAS_p.A11V_3	GTTCGTTGAG	7	7	8	8	7	7	22	20	21	21	12	11	14	13	16	14	13	7	37	28	20	20	13	13	26	22	4	4	28	26	0	0	4	4	9	8	0	0	0	0	0	0	5	4	0	0	27	24
KRAS_G12_G13delinsAC_1	CCTTGAGCTA	241	230	259	246	320	305	329	306	357	328	313	298	415	393	228	210	249	210	304	263	320	280	179	154	202	166	237	208	272	235	305	274	234	219	261	242	155	154	190	179	167	157	75	73	295	282	155	146
KRAS_G12_G13delinsAC_2	TATTGCCCTG	133	125	157	147	197	182	129	119	282	267	169	161	147	140	127	114	200	177	289	250	118	100	78	64	179	153	147	125	126	112	123	114	140	132	115	109	96	89	88	84	99	93	64	55	100	95	109	105
KRAS_G12_G13delinsAC_3	AAATCCAACG	324	314	271	261	255	250	255	250	427	413	265	251	273	263	280	271	345	310	313	291	253	236	299	267	315	282	281	256	402	366	314	291	225	214	306	294	144	142	161	157	139	141	138	133	167	166	166	162
KRAS_G12_G13delinsCC_1	GGAAGTAAGA	144	135	250	234	170	160	219	213	201	191	271	255	341	327	262	247	139	119	303	260	193	172	231	210	160	132	399	351	259	230	182	160	132	117	196	188	192	181	278	262	220	220	206	194	180	175	170	168
KRAS_G12_G13delinsCC_2	ACGTGACTAC	908	839	854	795	805	742	595	555	966	890	893	824	7510	6934	664	628	955	864	1115	952	829	737	828	730	1148	995	1067	947	1330	1147	866	762	801	759	870	811	1098	1057	1602	1521	2037	1928	1242	1194	1135	1054	926	869
KRAS_G12_G13delinsCC_3	AATCTGGTGG	572	520	613	565	618	567	491	448	813	736	590	542	910	829	643	601	568	480	893	740	607	526	569	473	596	492	607	526	620	534	828	723	678	622	605	551	740	700	732	680	766	692	554	518	740	684	548	502
KRAS_G12_G13delinsDC_1	CGGGGAGTTA	483	454	610	541	538	493	479	444	720	667	564	529	819	769	586	525	763	694	779	675	648	570	394	346	588	503	555	461	597	513	675	591	538	524	686	645	743	705	748	695	722	662	500	464	709	665	559	526
KRAS_G12_G13delinsDC_2	TCTACCACCG	586	568	713	683	648	615	686	660	879	856	756	725	937	883	585	561	806	725	862	778	690	622	795	723	703	641	685	606	678	602	670	600	520	499	674	652	697	671	708	673	677	651	528	514	901	884	737	722
KRAS_G12_G13delinsDC_3	GCGTGCTACA	532	494	611	559	571	526	483	445	712	663	430	395	700	661	616	585	559	484	538	469	567	498	551	480	711	620	456	405	632	544	571	471	630	602	732	685	618	596	739	706	603	572	509	491	633	596	560	528
KRAS_G12_G13insV_1	CAATTCCTGA	678	644	637	601	816	774	522	509	831	785	810	760	896	852	562	533	727	670	946	852	568	509	703	648	748	685	531	474	733	680	673	608	756	729	530	508	798	782	922	887	572	556	636	615	766	746	632	602
KRAS_G12_G13insV_2	CTAATCACCT	1034	992	1143	1105	1189	1157	1082	1036	1437	1367	1085	1051	1476	1447	819	787	1445	1300	1442	1307	1127	1079	1242	1119	1487	1358	1321	1188	1392	1269	1534	1413	1300	1300	1168	1177	1056	1058	1200	1194	1198	1204	1182	1165	1252	1230	1028	1021
KRAS_G12_G13insV_3	ATCGTTTCGG	322	303	464	423	288	268	271	254	590	547	297	270	391	335	449	408	381	340	446	390	338	292	286	254	459	395	421	372	387	352	488	443	369	355	431	404	384	368	396	369	342	325	321	302	450	432	338	325
KRAS_p.G12=_1	CATGCCTGCA	12	9	25	23	48	43	5	4	14	16	4	1	43	38	32	31	1	1	19	16	12	13	16	13	19	19	19	18	41	36	9	6	25	23	25	25	0	0	33	31	12	9	0	0	39	38	4	4
KRAS_p.G12=_2	GGAGCGATTA	1	1	6	6	25	18	16	16	12	10	25	24	34	32	10	10	23	20	18	17	0	0	26	19	8	7	11	10	39	32	18	16	12	11	0	0	9	8	3	4	5	5	11	10	16	15	9	9
KRAS_p.G12=_3	AAAGTGCTGC	29	28	22	21	21	21	32	28	46	41	101	91	18	15	2	2	0	1	18	14	27	24	36	33	8	5	42	37	60	52	16	14	48	44	25	22	31	29	28	24	25	23	9	8	12	11	22	21
KRAS_p.G12A_1	TCATGTGAAC	367	340	447	403	317	303	304	284	535	502	479	439	806	742	407	381	383	337	695	608	448	397	439	379	496	417	555	495	621	547	446	400	357	328	297	281	315	298	423	402	298	287	238	224	355	334	243	229
KRAS_p.G12A_2	ACTCGAGTAA	715	667	665	609	717	665	806	756	921	869	549	524	1008	941	508	473	639	568	815	715	679	599	795	716	642	569	956	839	714	637	682	600	682	647	738	715	383	363	682	644	578	552	268	252	502	480	479	464
KRAS_p.G12A_3	GAGACGAGTG	425	391	741	689	610	579	454	416	666	628	560	524	525	482	435	412	607	536	692	594	504	447	550	476	657	560	488	431	593	529	698	618	541	520	523	499	434	412	408	377	400	383	253	249	362	350	327	316
KRAS_p.G12C_1	TGGCCAAATG	315	289	4	4	99	92	4919	4613	2	2	68	67	30	27	31	30	658	579	0	0	9	7	22	21	205	172	1895	1674	647	555	185	165	734	693	29	28	3	3	94	83	21	21	21	16	14	13	954	904
KRAS_p.G12C_2	CTACGTTGAT	1251	1128	1222	1132	353	336	643	591	244	222	471	437	3493	3254	3192	2966	1074	929	469	406	521	461	815	703	638	541	1703	1488	1334	1135	300	247	1082	1030	207	195	164	157	282	267	355	339	273	256	140	134	154	150
KRAS_p.G12C_3	AGGTCTACAG	1722	1615	1933	1786	1840	1745	1680	1570	2719	2557	2289	2126	3240	2993	1644	1529	2158	1882	2175	1882	1785	1541	1955	1722	2071	1814	2296	2007	2619	2299	2328	2062	1698	1601	1991	1897	2046	1954	2534	2403	2281	2196	1838	1729	2493	2392	1711	1623
KRAS_p.G12D_1	ACTCTGGTAG	720	640	629	566	543	500	414	382	674	610	507	462	772	695	423	380	647	550	831	684	543	449	541	462	612	517	668	578	598	516	524	441	564	522	590	537	498	464	714	671	619	583	454	429	540	503	496	457
KRAS_p.G12D_2	ACTTTGTGAG	649	615	803	747	629	591	657	627	1063	1008	685	649	1063	1007	564	528	786	713	879	793	686	615	693	622	790	711	670	606	718	646	786	701	662	636	844	810	827	812	772	741	838	795	588	572	833	806	616	591
KRAS_p.G12D_3	TGCCATGCAT	825	762	815	758	710	646	486	465	1022	949	574	541	886	814	672	615	742	625	836	717	604	525	740	617	739	632	765	672	787	678	595	517	595	551	767	722	645	607	799	742	814	758	595	553	962	914	720	685
KRAS_p.G12E_1	TGACCCTGAT	1338	1239	1665	1556	1249	1170	1125	1053	1956	1842	1545	1450	2369	2233	1105	1037	1583	1395	1657	1426	1187	1041	1462	1291	1686	1464	1459	1305	1789	1587	1386	1220	1402	1335	1614	1547	1603	1543	1620	1555	1201	1151	1120	1081	1656	1604	1164	1130
KRAS_p.G12E_2	ATCGCGTGTG	566	492	567	501	562	509	383	347	678	605	415	348	706	633	438	392	503	410	530	441	477	391	576	472	546	424	525	431	644	531	577	472	459	404	366	342	490	464	539	494	518	471	461	414	535	493	428	396
KRAS_p.G12E_3	TTCAAGGACG	464	456	536	503	553	522	375	350	669	629	442	424	779	728	410	386	555	475	610	543	495	444	320	294	665	598	661	588	575	512	569	524	387	373	408	390	604	591	338	313	549	532	489	477	540	510	522	498
KRAS_p.G12F_1	TGAAACTCAC	66	64	36	35	12	11	27	23	45	44	34	33	61	57	42	41	76	72	30	32	53	48	24	18	49	43	68	52	67	65	18	16	41	40	13	13	26	27	73	67	34	32	57	54	66	61	27	27
KRAS_p.G12F_2	TTGGTAACCT	832	778	998	829	947	901	731	637	1041	935	1055	981	953	733	864	794	766	655	1198	899	677	608	908	734	865	720	832	731	978	681	725	630	964	904	939	803	958	918	1025	923	932	868	778	741	957	772	697	654
KRAS_p.G12F_3	TGGCAGATCT	1127	1045	1378	1294	1306	1199	1078	989	1518	1360	1525	1424	1784	1674	1154	1066	1184	1038	1731	1468	1118	997	1318	1114	1631	1366	1453	1278	1578	1347	1089	944	1186	1134	1456	1366	1269	1200	1444	1355	1392	1310	1041	994	1366	1290	1008	931
KRAS_p.G12I_1	GCTCACCTAT	980	956	1076	1021	998	975	865	829	1329	1256	1157	1124	1439	1385	760	732	1024	908	1268	1127	1051	955	1029	926	1190	1037	1137	1044	1129	1028	1155	1055	946	926	974	951	1088	1086	1139	1107	1153	1134	827	832	1336	1318	911	885
KRAS_p.G12I_2	TTGAGGCCAT	688	639	1042	967	896	833	827	766	1553	1439	921	836	1106	1032	925	869	745	636	1141	951	843	733	744	654	989	840	1152	1008	1339	1167	943	821	897	857	1057	976	961	918	988	933	1082	1023	831	806	1227	1171	811	773
KRAS_p.G12I_3	CTCGTTCTCC	737	712	1226	1148	1017	973	884	827	1364	1288	1042	999	1416	1339	981	934	1002	922	1255	1120	836	746	1177	1069	1276	1119	1067	969	1030	944	1170	1060	956	910	1088	1040	988	953	1193	1145	1028	975	800	760	1328	1279	1009	966
KRAS_p.G12L_1	GATGCATCGG	423	391	556	512	500	459	398	362	768	723	568	529	858	781	455	428	585	498	680	574	512	456	352	307	658	563	709	603	587	510	487	425	538	510	550	533	577	546	637	602	627	584	668	632	638	613	485	459
KRAS_p.G12L_2	CTACGACATT	470	448	437	397	379	356	462	440	689	654	455	436	615	576	389	369	614	530	596	518	387	347	379	343	575	506	570	506	581	508	564	496	378	368	573	546	570	543	682	655	584	555	582	563	630	614	401	379
KRAS_p.G12L_3	AGAGCTCACA	546	523	461	424	352	339	367	347	581	551	487	465	718	678	372	355	373	339	613	544	417	365	452	409	535	467	567	504	592	541	443	407	479	467	527	509	467	446	519	496	377	371	478	462	528	520	522	494
KRAS_p.G12N_1	ACCCGCCTTA	289	304	359	366	423	442	298	306	679	707	332	363	713	728	286	293	247	237	437	421	347	340	371	372	336	330	318	316	278	290	375	374	330	347	406	413	323	331	378	390	357	375	271	275	361	366	319	337
KRAS_p.G12N_2	TACTGCAAAG	390	365	485	456	418	393	364	341	572	539	466	441	790	748	501	473	428	397	627	560	371	332	551	491	466	406	536	469	569	513	460	426	476	449	441	426	563	537	477	455	472	446	387	373	566	548	426	410
KRAS_p.G12N_3	TCGCAGAATC	225	215	276	262	342	326	141	124	419	387	311	293	380	364	327	310	132	120	277	243	188	162	275	245	390	343	285	250	246	217	255	231	229	220	158	150	267	253	403	379	214	200	143	135	325	312	293	280
KRAS_p.G12R_1	CCCTTGTATT	264	246	293	269	334	303	276	247	614	570	377	352	576	536	282	260	334	282	518	433	376	328	412	364	371	317	434	362	266	238	417	349	286	275	354	333	230	218	295	282	322	310	225	212	490	461	330	322
KRAS_p.G12R_2	ATGAAAGCAG	275	247	295	270	368	345	175	154	396	377	303	279	323	305	181	171	233	199	371	331	236	211	295	259	392	342	209	183	296	262	322	286	256	244	371	347	190	189	218	201	420	412	280	273	406	382	307	282
KRAS_p.G12R_3	CCCTTAATGG	285	270	423	403	264	250	197	191	392	376	303	282	333	317	256	244	258	226	333	312	336	299	313	293	353	322	311	283	252	230	274	261	245	231	251	242	317	317	315	306	295	285	353	348	426	411	313	301
KRAS_p.G12S_1	AGGCAGTGAT	207	190	195	174	214	197	192	171	383	344	231	214	424	385	331	303	235	196	280	222	205	176	180	160	311	253	265	226	247	216	213	185	204	189	193	177	228	216	292	266	271	253	174	161	255	233	125	117
KRAS_p.G12S_2	CTACACGGAG	578	543	724	668	505	475	498	466	800	741	551	515	714	664	465	442	569	496	646	584	487	437	714	652	503	453	613	552	631	570	595	525	404	385	523	489	530	509	565	538	446	420	369	356	525	503	375	365
KRAS_p.G12S_3	TTGTCGATCA	264	249	410	372	272	255	258	235	423	395	313	284	616	579	372	352	362	316	464	402	377	323	324	285	366	319	379	325	392	344	349	291	318	303	299	291	361	347	291	278	284	260	192	181	282	270	268	248
KRAS_G12T_1	GTCGATTGTA	915	810	899	806	985	902	786	703	1230	1084	870	773	1319	1162	967	854	1041	875	1204	997	888	743	885	745	1156	957	1021	869	872	706	1041	901	977	915	1036	964	972	893	1024	953	887	820	761	705	1175	1081	705	653
KRAS_G12T_2	AGTTGAAACC	896	844	978	874	1063	1014	725	606	1035	940	993	936	961	880	832	770	781	685	1281	1101	1000	898	833	657	1073	936	1110	997	967	831	1032	910	953	906	1341	1266	1016	981	1175	1015	962	913	886	846	1045	996	928	872
KRAS_G12T_3	GAGATGTGGC	911	809	1117	991	946	850	837	759	1481	1254	1151	1045	1359	1231	1001	885	960	793	1159	933	1022	864	981	843	1249	983	1056	880	1177	1006	1248	1031	985	921	1173	1096	914	835	1069	997	964	863	1041	962	1156	1069	965	897
KRAS_p.G12V_1	GTAGATCGTA	788	724	677	599	756	689	606	550	1010	921	731	662	870	778	651	592	716	605	804	656	615	500	774	650	818	678	792	652	766	636	745	620	641	604	700	656	852	813	620	583	643	610	644	594	853	805	665	624
KRAS_p.G12V_2	TCCCATACTA	958	896	982	922	836	776	743	704	1285	1213	841	801	1129	1056	666	637	712	641	1108	959	876	763	926	812	1136	994	1021	902	906	795	940	837	863	831	883	855	1016	976	998	956	1000	965	900	856	1121	1078	758	722
KRAS_p.G12V_3	ACCTTAGTGA	771	705	862	813	851	805	737	696	889	848	893	845	1010	953	837	802	860	768	1093	954	789	722	914	827	801	713	924	820	975	879	1084	959	852	834	846	815	1008	977	1026	1000	847	810	773	745	1101	1060	739	705
KRAS_p.G12W_1	GAGTGATCTT	276	253	317	298	336	316	186	173	461	423	324	294	523	483	269	248	292	255	392	324	257	221	275	235	322	279	251	215	279	239	267	246	237	232	326	311	347	327	416	386	345	329	191	182	502	476	225	213
KRAS_p.G12W_2	TTTGGCATCG	259	247	204	185	219	208	253	232	326	312	238	228	549	529	249	235	436	391	311	265	285	260	240	220	343	305	237	223	387	346	326	306	242	232	321	309	285	269	320	311	312	307	270	257	344	332	333	327
KRAS_p.G12W_3	ATCAGCGCCT	263	254	395	375	377	357	281	264	558	530	353	339	378	355	316	302	197	176	379	322	295	263	339	306	431	371	418	379	364	319	368	321	208	201	366	345	343	330	445	427	296	288	240	230	488	477	373	361
KRAS_p.G12Y_1	CGTCTGGTGA	839	754	835	739	804	741	586	531	1200	1099	692	643	843	763	574	526	683	588	960	800	781	667	704	613	903	779	659	547	900	761	890	760	720	697	718	683	815	767	1000	943	892	824	641	602	798	742	850	796
KRAS_p.G12Y_2	ACGGGCCTAT	779	755	1043	980	915	864	803	755	1427	1350	973	918	1240	1159	898	854	756	690	916	796	1026	918	987	882	971	877	1095	973	952	838	1014	910	934	905	782	751	885	843	1168	1114	982	935	815	784	814	767	745	715
KRAS_p.G12Y_3	CTATAGGCCG	751	724	683	650	694	651	650	616	716	683	889	851	1109	1047	639	618	865	765	908	790	797	698	716	646	786	701	846	774	875	796	838	755	760	743	789	764	628	608	849	817	781	755	644	621	854	815	669	645
KRAS_G13_V14delinsCG_1	GAGCAGCCAT	186	173	237	221	210	193	116	114	393	384	209	179	214	202	148	140	267	228	237	197	192	175	196	170	240	201	247	210	209	179	166	147	150	151	209	198	167	163	220	201	178	166	203	193	234	229	172	164
KRAS_G13_V14delinsCG_2	TGCCAACGTG	263	258	295	273	284	273	204	188	435	431	333	304	278	260	215	214	282	240	431	350	236	198	329	281	313	264	310	272	191	170	253	220	239	216	372	343	425	409	283	260	210	197	234	223	497	473	297	278
KRAS_G13_V14delinsCG_3	CCTACACTTC	261	248	237	228	256	246	234	225	425	404	328	314	326	322	260	253	318	288	335	301	329	319	309	288	349	316	330	308	348	323	345	315	302	299	355	344	300	293	339	337	205	200	262	261	394	381	267	264
KRAS_G13_V14delinsDI_1	GTAGAACCGG	290	269	293	273	383	372	210	199	368	341	311	294	546	502	311	297	319	296	388	331	318	278	254	224	336	278	439	386	260	224	314	278	222	215	363	353	307	297	428	399	406	381	252	244	393	367	282	273
KRAS_G13_V14delinsDI_2	AAGTAGCCAG	301	284	429	403	417	395	276	262	695	651	371	349	607	574	369	349	388	339	562	476	398	358	326	284	634	543	401	353	385	338	447	404	410	399	427	407	302	291	443	429	374	352	346	332	432	414	291	285
KRAS_G13_V14delinsDI_3	AGTCTAGACG	411	372	370	331	389	360	227	204	577	534	399	377	621	572	368	339	558	478	372	307	278	244	459	405	382	338	362	327	437	389	404	363	291	276	490	474	338	325	505	473	377	354	423	402	661	630	347	332
KRAS_p.G13=_1	TATCGGTGGA	0	0	7	7	0	0	0	0	17	17	9	8	0	0	7	7	0	0	27	22	30	26	0	0	21	20	12	9	0	0	11	10	33	32	16	16	7	7	7	7	18	18	0	0	13	12	0	0
KRAS_p.G13=_2	CGTATGCATC	21	20	35	32	9	7	12	11	16	14	58	51	12	9	0	0	0	1	0	0	21	19	0	0	11	9	9	8	0	1	0	0	14	12	0	0	18	16	17	16	15	15	0	0	10	9	6	6
KRAS_p.G13=_3	GATGTCCCTA	0	0	9	9	0	0	0	0	19	19	0	0	0	0	0	0	0	0	34	28	8	7	0	0	0	0	0	0	0	0	0	0	0	0	10	9	8	6	0	0	0	0	0	0	0	0	0	0
KRAS_p.G13A_1	ACGAAGCGTA	0	0	27	27	44	40	17	14	8	1	41	38	29	30	0	0	12	12	0	0	11	6	35	26	9	9	5	5	9	7	0	0	5	4	28	28	17	18	9	8	6	7	24	24	10	10	0	0
KRAS_p.G13A_2	CGTTGTTTGC	32	31	27	27	22	21	16	14	35	26	10	10	128	112	22	21	50	42	47	43	25	21	7	6	25	20	73	61	19	14	4	4	0	0	64	55	0	0	22	22	48	46	27	25	10	10	47	43
KRAS_p.G13A_3	GTGTTCAAAG	0	0	0	0	1	1	0	0	0	0	8	8	13	12	0	0	32	30	0	0	8	7	0	0	0	0	0	0	0	0	0	0	10	10	0	0	0	0	20	18	0	0	0	0	0	0	0	0
KRAS_p.G13C_1	TTTTCCTACG	33	32	74	70	55	50	29	28	87	68	41	39	66	61	51	47	102	93	67	61	36	36	52	49	43	44	151	137	101	90	75	71	28	28	35	41	60	60	187	184	30	29	19	18	45	46	43	39
KRAS_p.G13C_2	AGGTAATCCT	75	71	139	128	56	50	45	41	89	84	67	63	97	84	79	69	55	52	59	45	38	38	47	40	52	48	71	62	67	54	63	53	44	44	31	31	10	9	58	53	43	44	30	29	45	40	33	28
KRAS_p.G13C_3	GGACGTCACA	83	73	51	49	86	78	45	40	174	162	75	64	95	89	93	90	92	83	55	46	84	73	87	73	48	43	40	34	85	67	35	35	88	77	52	50	67	66	39	36	44	42	26	26	37	35	17	16
KRAS_p.G13D_1	GTTAGTCAAC	179	169	286	243	146	134	189	176	247	234	252	237	327	310	184	168	176	156	138	108	134	121	257	233	171	149	265	233	383	331	263	228	239	225	203	187	157	155	278	256	305	290	73	71	207	198	199	188
KRAS_p.G13D_2	GGTTTCGTGC	166	152	268	245	277	253	200	187	272	222	155	138	372	347	155	138	267	228	306	262	177	152	215	184	144	120	201	174	173	151	214	199	164	157	233	213	136	123	129	117	149	134	156	147	178	164	139	131
KRAS_p.G13D_3	TGCAACGTCT	147	148	99	84	197	179	172	156	264	252	147	142	228	212	183	179	174	156	227	194	168	151	208	184	127	102	274	242	163	141	159	142	138	132	196	187	138	133	151	146	91	88	105	102	251	246	136	134
KRAS_p.G13dup_1	CGGCTCAAAG	535	491	737	667	721	688	565	518	888	817	610	579	924	846	590	544	943	827	840	728	655	580	714	618	788	701	844	749	701	615	630	540	840	804	603	581	745	705	885	858	778	736	679	657	1023	982	693	658
KRAS_p.G13dup_2	AATCGCTGTC	735	680	1034	941	766	705	818	748	972	889	820	759	1216	1140	565	525	808	707	1041	884	608	525	883	769	1142	967	1056	904	741	631	854	737	802	752	1028	972	945	907	968	904	886	837	721	695	1117	1054	604	568
KRAS_p.G13dup_3	CTACTCTGAC	558	538	729	692	602	574	701	625	1056	1000	807	762	1072	1005	611	579	1051	965	854	765	807	729	644	575	1154	1054	1045	952	905	834	769	683	757	729	839	806	618	610	864	820	796	755	687	664	914	897	825	790
KRAS_p.G13E_1	TAGCTCTCGT	259	243	285	259	302	276	356	326	436	409	207	195	506	494	328	310	254	212	295	254	280	235	440	399	269	241	488	431	318	285	297	263	288	276	254	238	332	314	296	275	356	342	257	241	349	329	182	173
KRAS_p.G13E_2	CTCGTAGATA	264	240	335	297	288	262	267	237	444	398	318	292	381	346	256	242	323	279	377	322	260	225	261	244	215	189	344	291	450	389	386	329	369	349	279	253	369	344	343	325	284	255	337	323	367	345	227	221
KRAS_p.G13E_3	CTTGTACAGT	447	407	555	518	543	502	364	326	584	537	554	512	642	593	478	435	390	324	688	581	451	389	399	336	625	533	584	498	580	485	583	502	452	434	525	492	520	499	671	625	532	497	455	419	612	558	520	495
KRAS_p.G13F_1	TGAGTTACGT	172	156	270	243	249	223	197	184	494	449	316	283	311	283	259	235	276	227	253	216	242	206	236	204	217	189	318	271	308	266	250	213	217	203	195	188	284	267	330	317	245	230	257	246	304	290	167	156
KRAS_p.G13F_2	ACTTGTCACG	200	194	253	246	172	169	179	168	280	272	229	213	317	307	200	195	273	238	229	199	164	144	182	160	193	175	159	150	208	194	186	173	201	196	230	230	133	131	161	154	203	198	114	113	169	163	100	98
KRAS_p.G13F_3	GAGATCCTCA	333	327	331	310	394	371	197	182	327	305	185	167	360	342	202	181	292	257	477	408	350	308	184	156	315	268	273	241	308	275	253	226	238	228	331	320	335	322	194	184	313	303	237	233	229	211	193	189
KRAS_G13H_1	GCATAGCTCC	291	268	262	242	245	229	159	148	467	441	209	187	353	323	251	224	226	199	188	164	184	164	200	176	284	255	255	236	276	234	292	241	187	180	298	279	178	170	226	207	155	148	166	161	245	228	149	140
KRAS_G13H_2	ACATCCCGTT	319	286	262	242	196	193	166	147	321	299	265	252	255	236	163	160	336	298	324	275	245	215	231	194	314	270	196	170	221	193	261	237	142	140	267	255	227	221	230	221	263	242	141	133	247	241	156	149
KRAS_G13H_3	ACTCGACTTC	179	170	211	206	178	168	181	174	146	139	205	202	303	286	178	176	179	166	263	236	161	149	203	186	133	124	173	159	203	179	233	202	167	155	219	210	201	191	204	192	131	131	118	116	113	113	122	100
KRAS_p.G13N_1	TGCTTAGGTA	72	65	38	36	76	63	76	68	83	77	93	81	175	158	28	25	70	58	70	56	97	84	66	57	66	53	105	89	76	63	131	106	89	85	49	45	76	75	64	59	58	55	21	20	58	50	72	64
KRAS_p.G13N_2	TTAGTTGCGC	58	55	53	48	54	49	27	25	88	77	83	79	69	61	47	45	39	32	28	23	46	40	51	42	33	27	37	30	42	34	25	20	37	35	45	36	57	55	21	17	31	28	30	31	38	36	21	22
KRAS_p.G13N_3	TCGGGGAGAA	39	37	46	45	39	37	0	0	35	31	23	21	96	89	60	58	17	12	46	37	30	25	39	37	51	42	48	42	24	24	56	48	16	16	58	51	29	26	23	23	16	16	37	35	9	10	17	16
KRAS_p.G13P_1	GATCTGTATC	362	332	423	384	476	447	231	210	464	423	400	374	477	440	330	300	467	404	496	427	393	340	443	378	333	297	484	420	465	407	364	317	317	295	403	378	347	324	479	454	273	258	343	327	517	498	390	370
KRAS_p.G13P_2	CCGCCACATA	239	221	339	321	281	264	227	218	466	414	398	375	360	333	346	323	340	288	421	372	311	266	304	263	293	250	256	231	278	252	279	249	299	283	271	253	381	369	323	307	318	295	284	276	366	359	291	283
KRAS_p.G13P_3	GTTCGAAGCG	471	445	469	444	386	360	406	381	394	369	428	405	632	584	483	449	559	508	725	633	375	332	472	417	484	437	411	369	452	404	464	415	474	464	492	480	399	391	503	486	442	419	321	310	487	469	447	432
KRAS_p.G13R_1	AATACGCCCT	322	303	253	244	274	261	190	189	307	295	210	200	318	307	330	315	269	238	419	359	169	148	363	330	321	290	305	278	492	428	220	201	339	332	358	338	288	285	489	474	251	251	213	207	302	291	256	251
KRAS_p.G13R_2	ATGGCCATCT	310	296	289	261	324	295	288	250	588	532	423	388	642	598	348	317	381	347	448	368	329	287	265	220	412	366	402	339	347	300	428	373	388	368	514	478	381	362	426	388	345	319	286	263	389	355	387	354
KRAS_p.G13R_3	GTACCTGGAA	303	285	495	451	414	394	336	302	603	553	411	394	599	566	329	313	373	336	497	435	403	370	434	377	471	424	528	465	590	518	562	497	448	423	465	439	440	423	499	461	372	355	318	306	572	535	384	362
KRAS_p.G13S_1	CAAGGTCGCT	23	21	12	11	13	12	25	23	4	4	12	11	15	12	29	27	13	11	20	17	3	2	8	7	10	9	0	0	24	16	0	0	0	0	24	24	44	39	31	30	0	0	0	0	5	5	10	10
KRAS_p.G13S_2	AGGGTCATTC	0	0	10	12	9	10	14	12	14	13	10	10	18	19	9	9	1	2	7	8	0	1	6	9	2	3	7	9	9	13	0	2	7	6	13	12	1	1	10	8	5	6	8	8	1	2	8	6
KRAS_p.G13S_3	TCCTGACTTA	9	7	12	11	8	7	6	6	19	18	20	11	31	30	10	10	0	0	0	0	8	6	9	8	49	44	8	8	12	11	0	0	5	5	0	0	6	4	13	12	2	2	0	0	5	5	0	0
KRAS_p.G13V_1	CTATCGATCT	340	321	361	347	410	395	295	274	442	426	390	368	465	432	371	349	292	259	432	374	279	249	321	294	349	310	420	388	475	412	353	318	368	352	259	247	278	265	373	352	364	350	294	286	309	295	209	203
KRAS_p.G13V_2	TATCGCCCCA	189	179	217	199	246	234	180	166	471	416	252	231	336	319	241	224	290	244	339	289	231	203	279	249	270	240	253	227	265	236	355	308	253	243	159	148	266	261	266	258	213	208	247	234	378	359	199	190
KRAS_p.G13V_3	CTAGACCCCT	209	200	276	248	187	173	202	188	297	276	357	335	235	221	228	219	281	246	264	215	270	243	179	157	305	267	281	248	317	267	304	268	316	299	240	226	252	241	321	315	262	243	243	234	283	278	203	186
KRAS_G13Y_1	CACGAATTGC	110	100	124	116	130	119	153	142	216	173	159	143	265	243	140	130	215	187	190	169	169	155	152	138	149	119	128	117	114	101	140	123	168	160	199	182	86	85	141	138	145	133	62	61	123	121	112	102
KRAS_G13Y_2	CATTAGAGCC	71	68	152	133	76	74	86	79	129	119	181	167	170	161	62	56	117	106	153	131	100	88	73	69	69	59	114	106	106	95	90	81	126	125	94	91	150	145	84	80	42	41	55	50	116	110	61	62
KRAS_G13Y_3	GATGCCGTAT	125	111	104	85	68	64	51	51	141	126	62	60	128	115	47	47	160	124	101	82	141	119	71	58	53	41	82	68	103	80	89	79	107	97	101	95	51	48	98	96	87	83	41	40	53	43	69	63
KRAS_p.V14G_1	AAGGTACCAT	0	1	25	22	25	23	0	0	11	11	7	7	25	24	14	13	7	6	31	26	7	5	28	24	34	39	16	13	10	10	10	9	13	13	1	1	11	11	6	6	0	0	32	30	32	32	25	23
KRAS_p.V14G_2	TTGCGTTCAA	57	54	1	0	22	22	23	20	13	12	4	4	3	3	28	27	60	51	34	27	23	19	11	11	0	0	34	30	32	25	22	16	36	32	43	40	44	38	20	19	18	16	0	0	6	6	23	22
KRAS_p.V14G_3	TCCTTGGACA	28	26	14	14	19	18	27	25	11	10	19	17	0	0	25	26	61	53	66	59	15	15	30	26	0	0	15	15	16	15	32	29	32	31	13	12	25	25	0	0	3	3	0	0	0	0	15	15
KRAS_p.V14I_1	GTCAGCCTAA	26	22	17	17	19	18	14	11	30	31	17	16	82	73	20	19	70	65	16	15	47	43	12	10	51	43	27	25	29	28	43	37	67	63	21	16	0	0	26	25	18	18	16	15	32	30	32	31
KRAS_p.V14I_2	TGGTGTGGAG	36	35	63	54	12	10	3	2	27	25	49	44	1	1	35	30	14	13	35	27	31	29	22	18	17	12	36	34	56	52	31	24	52	49	31	28	35	28	3	3	27	22	7	7	40	36	6	6
KRAS_p.V14I_3	TGGATCGGGT	15	14	25	24	13	11	18	14	32	29	24	20	12	9	0	0	2	0	37	32	18	13	40	30	11	8	31	26	13	15	21	20	33	30	0	0	1	1	7	6	14	14	8	8	9	9	0	0
KRAS_p.G15S_1	ATACCCTCAA	0	0	0	0	0	0	0	0	0	0	27	27	0	0	0	0	0	0	7	4	1	1	0	0	0	0	0	0	0	0	4	4	0	0	0	0	5	5	0	0	11	11	12	11	12	10	0	0
KRAS_p.G15S_2	GGAACATTGG	0	0	19	20	12	12	4	4	2	2	0	0	0	0	11	11	0	0	5	4	5	5	0	0	14	13	10	1	0	0	0	0	0	0	14	14	0	0	0	0	12	12	0	0	17	15	21	21
KRAS_p.G15S_3	AATCCCGCAG	5	4	0	0	0	0	0	0	18	18	25	24	0	0	13	12	14	12	0	0	0	0	0	0	0	0	0	0	0	0	13	11	17	16	5	5	0	0	12	12	0	0	23	22	19	19	0	0
KRAS_p.S17N_1	ATGGCTCATC	0	0	0	0	9	8	0	0	6	6	13	12	14	13	12	12	0	0	0	0	0	0	0	0	9	8	11	9	5	4	0	0	0	0	26	24	10	7	0	0	0	1	0	0	7	6	0	0
KRAS_p.S17N_2	TACCCCGCAT	0	0	0	0	0	0	0	0	0	0	0	0	0	0	0	0	0	0	0	0	6	4	0	0	0	0	0	0	0	0	0	0	0	0	0	0	0	0	0	0	2	2	0	0	6	5	0	0
KRAS_p.S17N_3	CTAGATGAGG	0	0	0	0	0	0	0	0	14	14	0	0	0	0	0	0	0	0	0	0	6	4	0	0	0	0	0	0	0	0	0	0	0	0	15	15	0	0	0	0	0	0	0	0	0	0	0	0
KRAS_S17R_1	GAACCTAGCG	0	0	9	8	2	2	17	16	0	0	0	0	0	0	0	0	0	0	0	0	0	0	0	0	0	0	23	22	0	0	0	0	0	0	0	0	0	0	0	0	0	0	0	0	0	0	0	0
KRAS_S17R_2	CCATTTACTG	0	0	0	0	15	14	22	20	13	12	10	10	0	0	0	0	11	12	0	0	14	12	0	0	11	11	0	0	0	0	13	11	10	10	0	0	0	0	0	0	0	0	11	11	10	10	0	0
KRAS_S17R_3	GCGAGAATAA	10	10	0	0	0	0	0	0	0	0	9	9	0	0	0	0	21	17	0	0	0	0	0	0	0	1	14	14	0	0	0	0	0	0	12	11	0	0	0	0	0	0	0	0	0	0	8	8
KRAS_p.A18D_1	AGTCAGCAAG	476	449	605	574	571	531	420	396	727	690	547	522	657	626	559	529	599	527	653	575	510	456	512	453	605	536	383	351	447	406	545	495	548	520	520	493	661	639	596	575	586	565	544	521	648	615	504	490
KRAS_p.A18D_2	GTGTAACCAC	455	430	395	372	431	405	386	360	637	584	484	459	738	688	328	303	571	509	577	494	435	380	562	505	519	473	531	472	606	532	457	398	452	434	441	408	367	353	562	535	469	449	487	471	570	531	386	372
KRAS_p.A18D_3	ACTCGTACTA	438	410	452	431	413	379	459	419	621	558	404	386	608	581	420	397	449	412	658	562	390	339	431	385	423	376	512	451	516	456	650	561	478	451	563	539	482	472	667	643	469	441	455	433	519	492	507	468
KRAS_A18S_1	ACATTCCGGA	0	0	18	14	0	0	4	4	15	14	0	0	14	12	6	6	0	27	11	11	17	17	0	0	16	13	0	0	0	0	0	0	0	0	7	8	0	0	0	0	34	33	13	12	11	10	9	9
KRAS_A18S_2	CACGGAAGAC	0	0	33	31	4	4	0	0	0	0	12	11	25	22	0	0	0	0	0	0	0	0	0	0	20	16	0	0	0	0	24	19	10	8	20	18	0	0	0	0	0	0	8	8	0	0	0	0
KRAS_A18S_3	CGTGAAGATC	1	1	6	5	0	0	5	2	0	0	13	12	19	19	0	0	0	0	16	12	0	0	0	0	9	8	0	0	7	6	0	0	10	9	13	14	18	16	22	22	0	0	0	0	2	2	7	5
KRAS_p.A18V_1	GCTTATCGCG	54	50	44	40	66	74	43	42	40	39	82	76	78	73	21	17	44	54	41	34	33	29	73	66	104	85	60	52	82	76	37	34	43	40	40	47	21	19	70	68	48	47	25	26	33	30	36	48
KRAS_p.A18V_2	ACCCTGTGTT	33	32	22	20	37	36	40	38	49	42	62	61	38	41	30	29	7	7	14	12	37	30	50	44	33	31	45	41	43	42	9	8	22	20	32	34	26	25	5	5	49	44	26	28	28	26	22	20
KRAS_p.A18V_3	ACCTCCATAT	23	19	37	35	10	9	25	25	26	25	5	5	20	20	32	29	30	23	71	63	65	55	42	38	31	28	29	26	81	69	34	27	19	15	23	22	24	25	31	29	17	17	27	26	22	22	23	22
KRAS_p.L19_T20delinsFS_1	GAGCCGTATG	168	152	151	138	186	172	174	153	284	259	151	140	216	201	95	93	181	158	228	193	187	170	124	106	192	171	191	156	293	252	228	201	167	158	244	226	134	129	113	101	212	200	125	119	175	164	121	118
KRAS_p.L19_T20delinsFS_2	CATCGGAGCT	224	213	320	301	237	220	154	140	333	301	335	313	235	219	268	254	274	236	366	331	267	231	201	176	192	172	325	275	354	299	255	235	118	111	322	306	263	260	249	237	211	200	230	220	173	164	168	160
KRAS_p.L19_T20delinsFS_3	TATCTCCCGA	264	248	230	219	237	230	167	160	380	355	264	249	406	380	235	202	244	216	250	212	269	239	308	264	258	230	246	219	210	184	322	292	176	175	181	171	198	191	308	287	211	203	204	197	366	348	324	312
KRAS_p.L19F_1	CAAGCAGATC	26	25	15	14	17	16	33	30	0	0	16	16	51	48	12	12	20	17	37	27	15	13	36	32	65	59	26	23	35	31	58	50	34	31	13	13	37	33	18	17	0	0	15	15	10	8	21	20
KRAS_p.L19F_2	CCTGATTAGC	28	24	33	31	34	33	19	17	9	9	49	49	36	34	37	35	1	0	23	19	33	29	71	67	85	68	79	71	28	27	29	28	36	32	92	83	33	31	40	40	28	27	2	2	22	21	1	0
KRAS_p.L19F_3	TGAAGAGCAG	7	7	14	14	0	0	2	2	35	36	11	11	0	0	23	20	0	0	21	19	21	18	20	14	11	10	27	26	1	0	43	39	28	27	52	52	0	0	0	0	27	23	40	38	6	6	7	7
KRAS_p.T20M_1	AGGCTGACGT	0	0	0	0	3	4	13	13	12	11	0	0	0	0	9	7	0	0	0	0	17	13	10	10	0	0	0	0	0	0	0	0	9	10	0	0	4	3	0	0	11	11	0	0	0	0	8	7
KRAS_p.T20M_2	GTGTTCGTAC	0	0	0	0	9	5	0	0	16	15	0	0	0	0	4	4	16	14	11	10	11	9	0	0	0	0	0	0	7	7	0	0	21	20	35	35	8	8	7	6	9	8	0	0	17	17	0	0
KRAS_p.T20M_3	TGCCTTGACC	0	0	30	28	0	0	9	7	0	0	11	11	21	19	5	5	28	22	0	0	0	0	0	1	0	0	0	0	0	0	0	0	11	11	0	0	0	0	0	0	0	0	5	5	4	4	0	0
KRAS_Q22E_1	AGGTAGCTGA	15	14	35	33	19	20	17	14	23	20	0	0	18	18	30	28	0	0	30	26	13	12	27	21	13	9	35	30	44	38	27	18	45	41	19	20	57	54	21	19	19	16	29	23	0	0	35	33
KRAS_Q22E_2	AACTATGTGC	13	12	27	23	6	6	27	27	19	17	16	15	20	19	11	10	11	8	25	22	9	8	3	3	12	9	20	17	28	25	0	0	4	3	12	12	19	17	25	24	16	14	24	24	10	10	26	25
KRAS_Q22E_3	TGAGGGGATC	0	0	13	10	31	29	0	0	23	21	8	7	0	0	5	4	0	0	41	35	15	13	7	6	7	5	42	36	10	8	0	0	23	21	6	6	0	0	10	11	16	15	35	34	15	14	11	10
KRAS_Q22H_1	GTGCCTCTTA	21	17	34	32	32	30	21	19	11	9	25	22	0	0	0	0	42	31	26	19	6	4	77	65	1	1	8	7	22	20	23	23	6	6	4	4	14	14	20	17	0	0	4	3	0	0	0	0
KRAS_Q22H_2	CGTGCTAAAG	5	3	19	17	0	0	15	15	0	0	7	7	0	0	0	0	0	0	9	6	5	5	7	5	0	0	0	0	0	0	0	0	5	5	0	0	0	0	16	13	0	0	0	0	6	6	0	0
KRAS_Q22H_3	CTCCTCGTTC	22	18	9	10	0	0	5	5	8	8	43	41	26	22	0	0	16	14	9	8	11	10	26	23	0	0	35	33	11	10	12	11	4	4	28	26	0	0	23	23	24	24	6	6	7	8	3	3
KRAS_p.Q22K_1	CGACTTTAGA	24	22	19	18	0	0	14	14	18	18	40	37	28	25	12	12	15	14	7	6	14	14	15	13	38	33	9	9	26	24	24	23	35	33	14	14	11	11	5	4	4	4	15	14	12	13	3	3
KRAS_p.Q22K_2	TCGCACGACT	11	10	2	2	0	0	15	14	40	36	18	17	30	29	35	34	23	19	30	26	26	22	0	0	15	16	15	13	7	6	0	0	14	14	19	17	20	21	31	30	24	23	7	7	6	7	39	36
KRAS_p.Q22K_3	CCTCAACGTC	15	15	41	38	5	5	17	14	70	68	24	21	71	64	18	18	5	5	11	9	12	12	19	16	30	28	20	18	14	11	44	39	22	22	1	0	18	18	6	5	18	18	32	31	13	12	15	15
KRAS_Q22L_1	ACCCACGAGA	13	13	12	11	24	21	17	16	20	20	12	12	0	0	21	21	16	13	17	14	1	1	0	0	8	8	0	0	1	1	7	7	6	6	22	21	12	12	10	10	20	22	12	13	24	24	5	4
KRAS_Q22L_2	CTAGCCATAT	36	35	22	19	9	8	11	9	0	0	13	13	10	10	14	14	45	37	32	28	23	22	0	0	0	0	7	6	6	4	16	15	14	12	18	17	7	6	24	23	17	15	17	17	18	17	42	40
KRAS_Q22L_3	TTACGCTAAC	0	0	0	0	5	5	0	0	35	33	19	19	0	0	12	12	13	12	23	17	10	9	0	0	8	8	18	17	29	28	2	2	5	5	14	14	0	0	6	6	0	0	0	0	9	8	0	0
KRAS_p.L23I_1	ACGATACTTG	0	0	14	13	3	3	0	0	19	19	16	17	30	26	10	9	0	0	22	22	0	0	0	0	12	9	0	0	0	0	0	0	0	0	0	0	12	12	8	8	0	0	5	4	0	0	0	0
KRAS_p.L23I_2	CGGAACAACC	1	1	12	12	4	4	13	12	0	1	9	9	17	17	0	0	17	14	12	13	5	5	11	11	21	19	0	1	17	16	15	16	15	13	27	25	0	0	0	0	6	6	21	20	21	21	0	0
KRAS_p.L23I_3	AACCAGCTGA	23	22	24	22	5	5	0	0	28	24	20	21	12	12	24	21	0	0	9	8	26	22	7	5	4	4	4	3	32	31	28	26	12	12	27	25	7	7	14	14	22	22	0	0	30	29	0	0
KRAS_p.L23R_1	CGGACTCCAT	151	147	93	87	114	113	136	126	152	138	157	149	144	137	73	66	80	78	266	234	113	105	80	69	98	87	139	129	124	110	116	102	161	161	154	149	64	61	51	47	122	116	70	67	51	48	90	86
KRAS_p.L23R_2	AATGGTACTG	418	378	376	344	337	309	439	408	555	519	405	388	593	542	252	218	426	373	559	502	334	294	347	298	539	481	213	186	433	391	442	372	424	398	384	357	289	264	367	346	214	206	204	191	380	363	339	322
KRAS_p.L23R_3	ACAATAACGG	297	277	320	306	331	317	202	198	487	462	256	251	399	357	186	181	219	197	407	364	294	274	278	252	292	273	233	210	311	291	244	233	240	232	287	273	205	194	300	292	315	305	167	159	179	171	138	134
KRAS_p.Q25*_1	CACTCTTGAG	0	0	0	0	20	18	6	7	0	0	9	9	23	21	0	0	0	0	0	0	5	5	5	4	0	0	0	0	0	0	11	11	0	0	0	0	0	0	9	8	0	0	0	0	13	11	0	0
KRAS_p.Q25*_2	CACGCTCATG	1	1	0	0	5	4	12	12	15	14	8	7	12	11	0	0	0	0	10	7	12	10	0	0	22	17	6	5	0	0	14	14	0	0	0	0	9	8	17	15	24	24	0	0	0	0	0	0
KRAS_p.Q25*_3	AGGACATTAG	7	7	11	12	5	4	10	10	0	0	0	0	0	0	0	0	0	0	0	0	0	0	23	21	0	0	14	11	25	21	0	0	16	14	0	0	0	0	10	11	0	0	14	14	8	8	11	10
KRAS_F28L_1	AACGTGACTT	18	18	21	20	17	17	12	12	17	16	51	48	55	46	14	12	0	0	20	17	13	6	12	12	0	0	32	29	40	34	31	29	0	0	50	47	10	10	16	14	0	0	11	10	20	20	7	6
KRAS_F28L_2	AACATGCGTT	0	1	23	21	13	12	31	31	7	6	13	11	23	19	32	32	24	21	46	42	0	0	19	15	0	0	14	10	32	28	18	17	3	3	54	51	15	15	0	0	35	34	31	27	16	15	9	8
KRAS_F28L_3	TAACGCCGGT	22	21	17	18	7	6	8	8	65	61	15	14	0	0	10	11	0	0	16	14	6	6	0	0	10	8	14	12	8	7	0	0	16	16	37	36	19	18	0	0	21	21	0	0	11	11	12	10
KRAS_p.F28S_1	GAGGTCTGGA	61	55	61	49	106	96	24	20	28	22	15	13	91	88	18	17	108	91	36	27	37	33	15	13	31	25	25	21	48	42	62	54	51	44	54	53	24	24	24	24	22	22	32	35	36	34	3	2
KRAS_p.F28S_2	TGACTCTGTT	20	20	30	29	34	36	28	27	67	62	16	16	38	36	35	30	16	15	21	18	15	14	34	29	19	20	32	27	33	28	51	46	19	19	19	18	29	28	14	13	30	24	14	14	11	10	62	58
KRAS_p.F28S_3	CCAAAGTGGT	6	6	13	12	0	0	0	0	0	0	12	11	15	13	0	0	0	0	0	0	23	20	0	0	19	15	0	0	9	8	0	0	9	9	0	0	0	0	0	0	6	6	1	1	12	10	5	6
KRAS_p.E31K_1	GAGGATTCTG	3	3	1	1	27	24	13	11	0	0	0	0	0	0	16	13	0	0	24	17	0	0	12	11	0	1	15	16	23	20	0	0	0	0	0	0	14	14	0	0	0	0	0	0	11	11	0	0
KRAS_p.E31K_2	GGCATGTCTC	0	0	0	0	6	6	0	0	0	0	10	10	0	0	0	0	11	9	22	21	0	0	0	0	0	0	20	17	0	0	0	0	21	20	18	17	0	0	0	0	3	3	0	0	11	11	16	15
KRAS_p.E31K_3	ATCTGCGCTG	0	0	0	0	0	0	0	0	56	50	6	5	0	0	0	0	12	11	17	14	6	5	19	18	35	30	0	0	10	7	0	0	0	0	20	19	8	8	0	0	0	0	1	0	0	0	0	0
KRAS_p.D33E_1	CGGGTTATAA	0	0	95	79	33	27	62	55	36	34	83	74	61	57	60	54	25	20	32	27	79	70	38	30	34	29	32	24	49	35	18	12	10	10	57	51	56	53	65	60	50	48	38	36	67	63	18	19
KRAS_p.D33E_2	CCACCTGAAG	109	103	65	58	139	133	88	80	103	98	60	57	72	68	73	70	74	67	97	89	80	69	78	69	97	77	81	77	73	69	140	132	45	46	67	66	88	87	66	66	74	72	27	25	81	79	10	11
KRAS_p.D33E_3	GGACGTCAAC	66	60	20	15	30	29	37	35	30	30	23	20	24	22	36	33	28	24	29	25	27	23	20	18	91	86	40	38	47	43	69	61	48	48	28	25	16	16	18	15	36	34	17	16	26	24	38	34
KRAS_D33H_1	GCGTGAAGGT	119	112	109	97	65	56	73	65	132	125	82	66	94	76	103	88	71	57	149	112	153	122	120	98	28	22	94	79	124	101	111	80	97	85	60	51	26	24	68	65	74	68	50	45	57	53	68	53
KRAS_D33H_2	TCTACGCTAT	20	19	27	24	12	11	18	16	29	28	41	39	31	29	15	12	27	24	64	61	50	45	17	12	15	16	15	12	27	23	6	5	6	5	21	20	38	40	13	13	25	25	20	19	46	43	30	27
KRAS_D33H_3	GAACAGACGG	161	154	133	123	59	57	174	167	82	74	82	80	145	132	100	95	145	119	52	46	106	95	112	101	141	131	119	102	127	111	140	123	82	78	52	48	85	83	73	71	71	72	48	41	150	143	80	76
KRAS_p.P34L_1	GATCACAGAT	10	10	28	27	53	50	16	16	24	21	34	31	43	43	18	21	24	22	6	5	25	22	16	14	26	22	46	42	31	22	8	7	31	30	16	15	13	11	38	38	44	46	19	19	19	17	17	16
KRAS_p.P34L_2	GATCTCAGGA	63	56	124	119	92	86	73	65	129	122	100	98	89	83	33	31	112	99	177	146	76	69	119	105	95	80	40	33	112	97	55	50	62	60	28	26	81	78	80	77	79	71	50	47	52	52	28	27
KRAS_p.P34L_3	CAGGAATGCT	72	68	39	39	74	69	28	26	130	115	57	51	81	78	39	37	26	22	66	58	65	56	92	77	69	56	69	61	98	86	34	28	59	58	84	74	66	61	61	57	12	12	56	54	70	66	20	18
KRAS_P34S_1	GAGGTGGTGA	4	4	7	7	8	6	8	8	36	31	5	4	10	8	12	10	17	13	49	37	34	29	10	9	19	15	9	6	8	7	0	0	13	12	7	5	0	0	9	8	8	8	0	0	17	15	12	12
KRAS_P34S_2	AGCCTTTCCG	0	0	8	7	0	0	16	15	0	0	3	2	0	0	0	0	0	0	0	0	16	16	0	0	14	11	12	10	6	5	0	0	0	0	7	7	14	14	5	5	7	6	3	3	0	0	16	15
KRAS_P34S_3	TTTCCATTCG	30	31	50	45	63	57	28	27	62	60	46	44	42	40	8	9	41	38	9	6	27	25	28	27	32	30	36	32	42	39	42	37	47	44	18	18	36	35	3	3	13	14	18	18	0	0	57	57
KRAS_P34T_1	AAGATAGTCG	29	29	1	1	0	0	20	19	45	40	30	28	21	18	24	21	23	23	33	30	19	17	52	47	28	25	5	5	6	5	0	0	8	8	73	69	2	2	25	23	13	12	7	4	13	11	31	32
KRAS_P34T_2	GCTTAAACAC	0	0	13	13	0	0	0	0	0	0	9	6	18	19	7	6	0	0	7	7	7	7	0	0	0	0	7	6	20	17	1	1	0	0	0	0	0	0	0	0	3	3	13	12	0	0	9	8
KRAS_P34T_3	TCTGTTTCAC	0	0	0	0	0	0	0	0	13	12	0	0	12	10	0	0	0	0	15	14	0	0	5	5	0	0	13	13	0	0	14	14	0	0	0	0	0	0	9	9	8	8	0	0	0	0	0	0
KRAS_p.T35A_1	AAACGCTACT	14	12	0	0	14	13	12	10	0	0	19	18	16	16	7	7	0	0	0	0	0	0	11	11	0	0	16	12	10	10	0	0	6	6	16	16	10	10	0	0	5	5	0	0	5	5	10	8
KRAS_p.T35A_2	CCAATGACGC	10	8	26	23	0	0	16	15	0	0	20	17	0	0	21	19	20	19	13	11	0	0	43	40	0	0	0	0	30	27	10	9	41	38	11	11	17	16	33	33	13	13	7	7	36	20	0	0
KRAS_p.T35A_3	AAAGCATGCC	7	7	0	0	7	7	0	0	14	14	25	21	0	0	0	0	20	17	0	0	16	15	0	0	16	13	9	9	0	0	15	14	8	7	0	0	0	0	13	12	8	8	10	10	0	0	9	8
KRAS_p.I36M_1	CTTCCGAGGT	6	6	22	20	25	23	0	0	0	0	8	4	73	68	10	9	22	17	0	0	4	4	1	1	13	12	16	13	0	0	41	38	0	0	27	24	12	12	18	17	17	17	0	0	7	7	17	16
KRAS_p.I36M_2	CATTACCTGA	18	19	16	17	3	3	23	22	54	51	10	16	23	23	15	17	12	13	23	21	35	35	24	24	17	15	21	22	6	5	5	5	34	35	32	30	31	29	3	5	27	28	29	27	15	15	0	0
KRAS_p.I36M_3	ATTCGTGTGG	0	0	10	9	36	32	6	6	50	46	43	41	11	10	8	8	10	9	0	0	9	8	7	6	20	18	12	11	17	14	31	26	12	11	7	6	31	28	35	33	13	14	3	3	8	8	14	12
KRAS_p.D38=_1	GTCACGGTTC	0	0	0	0	0	0	0	0	0	0	0	0	0	0	0	0	0	0	0	0	0	0	0	0	0	0	0	0	0	0	0	0	0	0	0	0	0	0	0	0	0	0	0	0	6	6	0	0
KRAS_p.D38=_2	AGATACTAGG	37	30	13	12	0	0	20	19	0	0	28	27	0	0	12	11	22	20	39	34	3	3	7	7	3	2	8	6	19	16	19	16	0	0	18	18	15	14	30	25	25	24	13	12	9	7	3	3
KRAS_p.D38=_3	TTCCACCATG	0	0	15	13	0	0	11	10	0	0	26	25	8	7	0	0	0	0	3	2	6	3	2	1	2	1	7	7	32	28	11	10	0	0	0	0	0	0	8	8	5	5	0	0	0	0	0	0
KRAS_p.K42=_1	ACCCTATATG	0	0	0	0	3	3	7	7	13	13	19	18	25	25	0	0	9	8	8	7	16	14	12	10	0	0	0	0	5	4	13	12	33	32	0	0	12	12	9	9	40	37	14	14	3	3	17	14
KRAS_p.K42=_2	GTGCATAAGC	7	7	0	0	0	0	17	14	0	0	0	0	6	5	11	11	0	0	0	0	9	8	0	0	0	0	7	7	0	0	0	0	0	0	0	0	1	0	27	25	0	0	0	0	0	0	10	10
KRAS_p.K42=_3	CTGACAACTA	18	14	12	11	0	0	5	4	0	0	7	7	0	0	11	9	29	26	10	7	0	0	13	12	14	10	0	0	0	1	0	0	1	0	0	0	0	0	0	0	5	5	0	0	23	22	6	6
KRAS_p.E49K_1	GGCAAAACAG	9	8	14	13	5	4	0	0	10	10	15	14	28	25	10	10	0	0	8	6	0	0	11	10	24	22	0	0	25	22	0	0	1	1	0	0	0	0	8	8	21	20	16	16	0	0	9	8
KRAS_p.E49K_2	GTTGATAGCT	18	16	16	14	4	4	9	8	20	19	6	6	55	48	7	5	53	45	21	19	3	3	10	9	0	0	8	5	0	0	0	0	43	40	11	11	7	7	29	28	22	21	6	6	0	0	9	9
KRAS_p.E49K_3	AATCCAGGCG	0	0	9	9	0	0	0	0	0	0	13	11	0	0	0	0	0	0	13	10	0	0	0	0	11	10	0	0	6	6	0	0	0	0	9	9	14	14	16	16	0	0	7	7	0	0	0	0
KRAS_p.T50I_1	GGGTTCATAC	0	0	0	0	0	0	8	8	0	0	0	0	17	15	15	15	0	0	6	6	13	12	0	0	0	0	0	0	10	9	0	0	0	0	0	0	15	14	0	0	0	0	0	0	6	6	0	0
KRAS_p.T50I_2	TGCCGTTTGC	16	16	0	0	37	32	4	4	16	14	23	20	13	13	25	24	0	0	19	17	25	22	10	9	0	0	15	14	12	8	10	9	7	7	7	7	0	0	5	5	22	19	30	27	11	10	12	9
KRAS_p.T50I_3	CAGACATCAG	0	0	0	0	8	7	0	0	0	0	0	0	15	14	0	0	0	0	41	37	3	3	14	12	14	11	4	4	7	6	34	30	8	8	26	24	10	10	5	5	23	23	0	0	5	5	22	21
KRAS_T50_E63dup_1	TATAGAACGG	89	87	121	114	95	93	67	57	201	182	92	88	155	144	151	142	61	52	112	90	103	91	117	109	130	107	172	168	152	132	125	117	156	143	182	172	161	153	118	110	102	103	152	139	299	277	124	115
KRAS_T50_E63dup_2	CTACTCCGAT	102	101	206	199	194	186	143	141	156	145	214	209	188	174	119	112	150	135	215	197	211	182	132	116	156	139	207	180	123	111	242	218	190	181	300	269	146	140	203	198	114	113	161	160	287	277	163	157
KRAS_T50_E63dup_3	GCATGCTGAT	142	129	138	121	184	173	144	134	232	209	130	126	181	173	108	92	190	167	134	114	105	89	152	131	146	118	133	113	103	89	101	88	155	138	94	88	208	200	154	152	133	122	125	117	231	220	170	158
KRAS_p.C51R_1	CTACCTATTG	4	3	5	4	29	28	10	10	16	15	7	6	28	26	0	0	26	24	20	18	14	12	6	5	0	0	7	6	0	0	12	12	0	0	0	0	0	0	0	0	11	11	0	0	0	0	0	0
KRAS_p.C51R_2	GTCACGATCG	12	10	11	9	0	0	14	12	15	14	0	0	0	0	0	0	36	32	0	0	8	8	0	0	0	0	6	6	0	0	0	0	1	0	0	0	9	8	0	0	8	6	0	0	0	0	19	19
KRAS_p.C51R_3	AGTGTAGGAG	7	7	13	13	41	37	0	0	21	19	0	0	0	0	0	0	0	0	12	9	0	0	32	26	12	10	0	0	17	13	7	4	6	6	45	42	22	20	15	14	9	8	8	8	0	0	6	6
KRAS_L52_G60dup_1	CCGAGGGATT	170	161	171	154	116	108	233	219	166	151	217	210	162	153	231	211	293	245	257	223	193	169	149	129	172	157	211	191	163	142	262	231	180	174	158	152	248	232	233	231	189	181	158	156	319	306	118	114
KRAS_L52_G60dup_2	GAATGTACAG	139	132	181	170	155	146	125	115	349	312	202	183	255	234	237	218	155	137	233	194	136	110	239	202	124	100	155	123	218	193	137	121	103	105	136	126	153	149	155	143	163	149	185	176	217	206	147	136
KRAS_L52_G60dup_3	TAGCTCGGTC	183	176	404	373	261	240	174	164	346	320	241	226	367	343	263	252	346	300	316	271	233	204	260	228	240	205	216	185	305	264	167	138	170	159	177	166	334	320	295	286	282	259	338	321	348	330	240	229
KRAS_D54_E62dup_1	AATCGTCCGC	87	84	176	155	152	139	149	132	150	137	227	199	261	227	111	91	86	80	212	184	121	110	154	138	231	197	164	124	176	157	164	144	90	90	155	144	134	115	185	160	119	117	165	132	197	164	115	112
KRAS_D54_E62dup_2	ATGCTTGCGC	90	89	139	123	105	98	181	164	132	114	101	93	161	153	52	47	89	72	160	132	98	84	155	129	118	99	98	84	178	153	77	65	75	73	113	104	96	91	135	121	97	93	84	80	91	84	141	134
KRAS_D54_E62dup_3	GCGTCAGTTG	175	148	129	110	266	250	164	150	296	278	275	256	255	237	180	167	154	121	114	89	153	133	234	207	201	172	113	93	329	286	183	159	94	90	189	182	196	185	151	140	191	178	102	96	221	206	168	158
KRAS_p.D57N_1	CTTTGGTCAG	0	0	0	0	8	7	0	0	0	0	0	0	0	0	0	0	0	0	0	0	0	0	8	7	8	8	0	0	0	0	11	10	0	0	0	0	0	0	6	5	7	6	0	0	3	3	0	0
KRAS_p.D57N_2	CGAGTCATGG	0	0	0	0	4	4	1	1	0	0	0	0	17	17	0	0	0	0	0	0	3	2	0	0	0	0	0	0	0	0	0	0	0	0	9	9	0	0	2	2	0	0	3	2	0	0	6	4
KRAS_p.D57N_3	GGTAAGGCTG	0	0	27	26	13	13	28	27	0	0	6	4	0	0	0	0	0	0	0	0	19	15	10	8	15	14	0	0	22	21	5	2	0	0	19	17	16	14	0	0	13	11	9	9	9	8	13	14
KRAS_p.T58I_1	CCGAAACAGC	13	12	16	15	15	14	34	31	51	47	24	24	71	68	32	31	56	47	46	40	15	10	11	9	43	38	41	36	78	65	60	55	4	3	45	46	9	9	13	12	12	12	30	30	31	28	14	13
KRAS_p.T58I_2	GTCGAGACCA	0	0	5	5	28	29	22	19	39	34	20	20	48	44	14	14	0	1	36	28	43	40	55	50	11	11	11	10	60	51	28	25	71	69	36	33	31	32	38	37	7	5	6	4	28	28	37	37
KRAS_p.T58I_3	TATCGCCATG	15	15	24	22	29	26	7	7	39	38	58	54	37	37	17	16	6	5	48	38	3	3	3	3	12	11	0	0	28	27	4	4	20	20	37	33	8	8	35	34	15	15	0	0	41	40	32	31
KRAS_A59_G60delinsGV_1	CGTCGACTAG	317	304	314	281	364	338	349	315	315	299	197	181	460	424	275	256	419	358	481	413	302	272	314	261	350	293	213	193	425	364	344	307	258	241	352	335	358	338	282	261	229	218	311	293	314	303	203	193
KRAS_A59_G60delinsGV_2	GTCCTCTTAG	243	227	356	343	351	346	222	214	514	490	235	229	325	303	294	276	389	356	378	334	276	255	230	209	293	261	183	157	401	359	325	291	241	233	360	351	241	237	230	224	190	185	143	138	243	227	148	146
KRAS_A59_G60delinsGV_3	AGTTCCTGGA	178	169	178	170	162	158	177	170	210	196	241	230	221	205	203	188	177	170	190	167	231	210	266	246	333	303	352	327	210	185	277	246	219	210	219	204	130	129	277	260	196	182	160	154	207	194	188	181
KRAS_p.A59E_1	TATGCTAGGC	138	128	71	65	84	76	72	68	85	75	126	118	65	59	59	59	57	47	120	102	137	115	112	97	65	57	113	95	92	80	48	47	62	59	72	66	96	92	114	104	78	72	155	144	110	101	78	73
KRAS_p.A59E_2	GGTCTATTGA	137	126	103	97	139	126	61	58	81	74	98	94	129	116	128	123	92	82	158	136	93	74	124	119	136	110	134	111	111	94	142	122	62	58	154	148	92	85	74	72	97	94	96	91	132	123	87	83
KRAS_p.A59E_3	GGTTGCGAAG	94	83	123	118	72	67	124	115	136	94	76	68	153	140	84	76	82	66	138	113	56	47	75	70	140	89	123	103	127	107	117	103	63	61	74	72	128	118	111	99	75	61	106	95	163	151	109	100
KRAS_p.A59G_1	TGTGCTGGAC	111	99	37	34	58	51	39	37	46	41	43	41	107	95	45	43	25	21	103	107	69	60	63	55	47	44	69	61	72	60	90	82	83	81	38	34	89	89	125	120	55	53	44	42	55	52	50	49
KRAS_p.A59G_2	GCGTTATCAA	79	73	93	91	62	57	87	81	138	126	74	74	94	90	70	67	102	89	64	55	54	51	105	87	132	115	132	118	89	74	141	123	71	66	95	89	85	83	87	81	94	88	64	62	114	111	70	65
KRAS_p.A59G_3	ACCACCTGAA	50	50	52	50	25	23	66	63	116	118	72	68	102	99	47	38	67	60	108	103	23	21	33	31	34	32	51	51	137	130	29	25	35	36	53	52	40	41	65	61	22	23	19	20	26	27	50	49
KRAS_p.A59S_1	GTGGGTATAA	14	14	28	21	24	19	42	32	32	25	42	39	80	67	40	32	19	13	49	40	26	21	63	49	14	13	26	22	7	5	41	35	37	35	46	43	8	7	14	11	47	42	11	11	21	20	17	14
KRAS_p.A59S_2	GTCGTCCTCA	7	7	15	16	0	0	9	8	17	15	0	0	14	14	0	0	1	1	8	6	6	6	4	4	0	0	0	0	0	0	25	23	2	2	0	0	0	0	3	3	2	1	18	18	0	0	0	0
KRAS_p.A59S_3	CTTGTACAGC	1	4	12	11	7	9	10	11	0	4	4	5	0	2	0	5	0	0	1	3	0	4	0	4	0	5	0	1	0	6	0	3	2	3	0	3	10	9	0	4	0	2	0	2	0	1	1	1
KRAS_p.A59T_1	CTAACTCCAA	43	41	32	30	26	25	36	36	34	34	9	9	0	0	42	42	66	66	7	6	14	13	51	46	44	38	44	39	33	33	16	17	12	10	32	32	20	20	15	15	16	15	16	15	99	97	7	7
KRAS_p.A59T_2	GTTGGATGGT	184	157	229	205	160	133	149	125	384	328	276	259	155	139	209	183	142	113	154	129	104	79	260	231	170	123	179	151	213	170	176	153	167	155	233	203	96	88	282	257	126	114	164	148	303	284	217	205
KRAS_p.A59T_3	ACTTCAACGT	267	247	205	194	154	144	221	207	257	238	250	242	314	291	297	279	301	276	320	287	267	249	208	181	244	230	259	223	192	168	260	238	127	125	223	216	184	177	211	196	262	252	150	152	360	351	125	114
KRAS_p.G60=_1	TCGTCTAACT	23	20	8	8	4	4	0	0	4	3	9	9	0	0	12	12	17	15	12	11	16	14	8	6	0	0	0	0	11	10	0	0	6	6	0	0	5	4	0	0	15	13	0	0	0	0	0	0
KRAS_p.G60=_2	TGCAAGTATC	21	17	0	0	5	5	0	0	57	46	3	2	13	11	35	33	9	8	28	20	8	6	0	0	0	0	22	20	19	13	0	0	6	6	0	0	16	15	27	24	0	0	0	0	0	0	12	11
KRAS_p.G60=_3	TATAGCTGCG	0	0	0	0	7	6	10	10	0	0	0	0	0	0	0	0	0	0	16	13	3	3	6	6	0	0	0	0	0	0	6	5	0	0	12	12	0	0	0	0	0	0	7	7	12	12	5	6
KRAS_p.G60D_1	AGCCTCAGAT	38	35	62	58	92	88	37	34	53	51	52	49	139	132	62	56	56	50	59	54	38	34	42	36	62	54	88	79	83	76	11	10	36	33	76	73	43	39	49	47	101	96	48	47	79	73	40	37
KRAS_p.G60D_2	GATAGAGTTG	68	59	79	70	68	62	61	58	88	82	126	118	106	77	76	70	67	52	128	116	86	73	71	57	101	80	57	44	149	124	23	19	77	72	114	110	134	129	62	60	62	63	69	63	134	121	43	41
KRAS_p.G60D_3	ATGATTGGCT	45	42	82	77	36	35	45	44	102	94	23	21	99	97	13	14	9	7	51	42	32	24	49	42	72	63	57	51	25	26	20	17	43	38	41	40	20	19	52	48	48	43	25	25	81	75	39	34
KRAS_G60S_1	CATTGAGCGT	0	0	9	8	19	17	5	4	25	25	18	16	35	35	8	7	0	0	0	0	0	0	14	11	13	11	37	31	12	11	0	0	18	17	0	0	7	7	25	25	0	0	10	10	7	6	14	14
KRAS_G60S_2	ATGCCGTTAT	0	0	6	4	17	17	0	0	11	11	7	7	0	0	8	8	39	35	23	18	19	15	3	2	22	21	24	21	9	8	0	0	0	0	15	13	0	0	30	29	0	0	0	0	9	8	0	0
KRAS_G60S_3	TAAGGGCAAC	9	8	6	6	15	14	0	0	55	51	18	16	15	14	12	10	11	11	20	20	21	20	11	11	30	29	6	5	0	0	0	0	15	13	17	15	0	0	7	7	0	0	25	23	33	30	4	4
KRAS_p.G60V_1	CCTGGATAGT	69	61	73	67	105	97	51	47	115	104	100	92	76	67	71	60	145	114	52	40	49	40	75	67	95	77	75	67	58	45	78	60	112	105	90	88	124	108	82	78	47	46	47	45	57	53	44	41
KRAS_p.G60V_2	GATGGCAACG	91	85	75	69	62	54	81	76	136	127	100	97	128	124	86	79	13	9	61	52	31	31	60	58	74	56	49	44	67	62	102	91	113	109	136	133	45	44	66	65	42	41	37	34	63	61	16	15
KRAS_p.G60V_3	GCGAGATCGA	112	94	133	117	89	84	102	91	167	168	78	69	106	97	79	68	97	86	161	123	93	76	145	117	48	42	112	89	91	75	146	122	121	116	110	103	77	74	142	131	56	55	86	82	104	99	86	77
KRAS_Q61_S65dup_1	GAATGTGTAG	199	181	222	199	176	163	199	169	228	205	204	187	298	267	193	175	148	121	245	209	183	153	163	139	194	162	112	95	212	178	84	68	160	146	256	240	185	168	163	147	209	191	135	126	157	142	223	206
KRAS_Q61_S65dup_2	CTGATGGTGT	150	130	119	105	89	79	88	76	127	106	111	98	171	153	94	88	151	122	237	190	93	78	141	119	73	60	127	102	188	149	184	149	94	92	173	160	128	117	140	127	120	114	75	68	77	74	157	137
KRAS_Q61_S65dup_3	TACGCACTTC	156	153	252	235	192	184	171	161	201	192	266	251	273	262	161	149	131	120	188	172	230	221	102	82	299	264	201	192	225	197	119	113	177	171	168	169	207	203	227	223	233	229	258	246	209	205	161	151
KRAS_p.Q61=_1	CGGCAGAATC	17	15	15	14	10	9	13	12	53	47	8	8	25	23	13	13	21	18	0	0	6	6	12	12	0	0	24	21	0	0	21	20	0	0	0	0	14	14	13	12	16	16	17	17	12	12	0	0
KRAS_p.Q61=_2	ACATCATCCA	16	16	87	85	33	31	4	4	33	34	51	51	49	45	24	25	0	0	52	46	4	5	41	39	43	40	21	19	29	24	15	12	33	30	20	19	47	41	20	18	7	6	80	79	25	23	22	18
KRAS_p.Q61=_3	CGTTGATTGA	3	3	20	18	21	19	10	9	0	0	15	14	0	0	5	5	6	6	37	24	0	0	0	0	10	7	0	0	19	15	0	0	7	7	8	8	3	3	23	20	4	4	1	1	0	0	0	0
KRAS_Q61A_1	CGATTGATGT	293	269	481	453	363	335	316	297	451	419	297	271	600	534	401	375	427	358	675	542	342	288	407	337	471	399	391	330	528	452	500	446	423	384	435	418	373	349	422	391	432	401	457	430	666	618	434	403
KRAS_Q61A_2	ATGGCAACCG	566	534	647	513	576	542	464	438	763	723	596	567	760	717	554	533	837	736	798	552	484	443	630	547	652	572	757	675	586	529	699	628	553	534	712	601	718	699	639	617	627	603	669	657	723	690	709	684
KRAS_Q61A_3	GCCTGTCGTT	397	354	606	539	303	292	392	349	546	502	461	441	631	566	425	385	621	524	605	508	441	383	360	318	506	420	433	380	511	457	348	300	447	435	460	431	409	391	411	388	442	411	388	373	599	568	422	396
KRAS_p.Q61E_1	CGTTCCTGAA	26	24	12	11	9	9	25	23	45	43	0	0	8	9	18	16	26	25	21	19	15	15	3	3	0	0	0	0	26	25	5	4	7	7	31	28	10	10	13	11	10	10	23	21	29	27	7	6
KRAS_p.Q61E_2	AGTTTGGCTC	0	0	3	3	22	20	12	11	54	46	40	39	0	0	44	41	0	0	12	8	34	31	10	8	0	0	37	32	6	6	21	19	15	14	0	0	16	16	0	0	37	34	7	7	13	12	22	20
KRAS_p.Q61E_3	CTATGGATCA	12	7	8	6	21	19	29	27	30	25	25	22	83	79	0	0	16	16	22	19	13	10	18	15	18	14	14	12	4	4	15	12	13	12	6	6	27	26	3	3	17	16	8	9	21	22	3	3
KRAS_p.Q61H_1	CCATTCATGA	488	455	429	405	395	373	446	429	384	358	436	420	465	434	438	428	473	420	457	408	491	454	470	433	541	480	479	433	390	353	422	385	308	291	440	421	395	375	468	452	514	498	381	370	433	420	391	384
KRAS_p.Q61H_2	GTTATACGCA	501	474	648	594	435	405	453	419	611	574	715	679	677	653	615	583	569	498	781	686	492	462	601	541	590	525	557	476	616	557	626	566	640	609	675	631	558	546	549	527	459	436	411	393	648	620	474	454
KRAS_p.Q61H_3	TGTAAAGTCG	293	273	374	357	329	296	350	329	424	390	338	304	528	488	361	328	413	350	442	390	319	272	371	336	385	342	344	305	376	332	468	410	391	386	322	305	388	372	377	363	378	360	248	234	529	496	410	386
KRAS_p.Q61K_1	TCACCGTTCG	248	239	353	324	301	285	253	242	444	429	338	323	583	551	228	223	291	269	347	308	420	378	379	343	438	413	408	373	339	313	384	354	263	255	358	338	434	428	383	379	401	382	323	302	440	412	315	301
KRAS_p.Q61K_2	ACTGGAGTCA	388	364	381	357	313	283	340	325	389	363	412	386	768	724	376	346	354	311	503	448	307	251	415	364	439	368	314	280	509	444	530	451	320	312	452	433	421	404	570	548	440	422	503	482	571	542	311	297
KRAS_p.Q61K_3	TAGGTAATCC	309	279	318	286	377	352	318	291	676	621	417	376	499	454	534	485	546	497	410	355	422	381	397	351	552	463	476	425	402	358	438	386	404	382	462	430	428	390	452	429	455	414	463	433	363	342	332	305
KRAS_p.Q61L_1	TCTGTACTCT	181	166	290	266	280	266	189	161	415	387	270	258	301	271	280	262	240	199	366	333	231	205	303	241	388	333	246	230	296	265	244	219	278	269	254	240	301	291	438	393	345	322	196	193	458	431	240	223
KRAS_p.Q61L_2	CGCCGAAACT	239	234	302	290	280	269	171	162	417	388	397	379	335	318	298	288	295	270	433	389	316	289	308	267	420	390	331	299	233	212	474	423	278	263	381	369	270	269	412	405	399	386	268	265	284	269	262	257
KRAS_p.Q61L_3	GTCTCACATC	281	260	306	282	290	283	273	247	362	342	284	273	456	431	270	260	288	257	280	247	232	213	223	189	302	266	263	227	356	319	280	255	263	256	294	282	285	267	320	313	260	253	200	189	350	335	264	259
KRAS_p.Q61P_1	TCGCTAAACC	199	185	176	163	266	251	163	141	228	210	209	192	287	269	112	104	194	175	232	206	164	155	251	218	208	171	157	143	181	166	216	201	98	95	151	144	70	72	99	94	62	55	18	17	30	27	33	32
KRAS_p.Q61P_2	AACGGCTTCT	208	201	196	176	172	159	130	123	317	277	257	236	248	221	196	189	205	187	249	217	190	173	289	264	301	262	204	184	339	305	277	248	143	135	238	234	80	78	66	62	61	56	46	44	65	61	66	65
KRAS_p.Q61P_3	CGTACCCATG	189	179	170	160	162	152	226	212	172	164	153	138	113	110	156	145	134	119	172	148	203	173	145	126	246	206	188	170	145	134	176	155	95	92	146	138	59	59	136	128	55	52	114	106	84	76	46	46
KRAS_p.Q61R_1	AGAAGGTAGA	199	171	249	225	168	151	177	156	174	154	160	148	233	211	153	145	207	167	209	177	172	133	152	114	189	158	211	180	207	179	153	135	161	147	229	205	198	173	260	253	211	197	126	114	273	251	208	184
KRAS_p.Q61R_2	TGCCTCTGCA	198	179	277	243	303	279	166	155	247	228	247	225	406	377	263	245	222	198	357	299	294	254	254	227	247	212	317	280	325	266	307	279	239	232	242	226	181	174	263	248	263	248	259	243	367	343	150	141
KRAS_p.Q61R_3	ATGCGACCTC	394	364	418	394	314	298	346	331	350	317	332	304	465	448	164	151	392	335	307	264	289	256	378	320	291	261	327	273	333	294	397	341	406	390	332	310	428	405	302	276	346	335	358	339	389	378	192	180
KRAS_p.E62_A66dup_1	TTCCAGGAGC	199	193	186	173	232	218	213	194	414	378	271	252	248	233	205	181	328	286	254	222	230	214	248	229	234	210	259	235	308	268	202	174	194	189	283	268	202	192	354	337	262	248	281	271	346	336	180	176
KRAS_p.E62_A66dup_2	AGGTAACGAG	313	275	315	278	212	186	223	197	300	276	186	168	371	332	196	183	263	210	240	190	206	173	224	177	265	229	295	268	247	216	277	240	213	208	164	153	337	316	281	272	289	257	183	174	284	267	210	197
KRAS_p.E62_A66dup_3	TAAACCAAGC	147	139	56	57	69	64	72	71	126	122	137	132	150	136	84	82	111	97	187	156	100	96	141	124	70	60	121	110	130	111	116	108	143	139	136	132	92	87	84	83	92	91	84	77	106	107	163	160
KRAS_E62_E63insDDTAGQE_1	CCATAACGGA	264	255	328	317	154	145	154	138	236	216	324	311	294	282	133	132	196	187	252	226	229	213	207	194	277	248	286	262	311	294	241	212	269	273	291	275	204	194	337	334	257	246	189	190	286	278	147	144
KRAS_E62_E63insDDTAGQE_2	AGCGAGTGGT	212	184	156	130	190	160	199	179	216	189	236	207	229	208	168	150	242	205	204	149	194	148	141	120	210	169	281	219	242	192	201	156	200	183	241	218	251	222	247	213	276	253	205	182	322	290	205	194
KRAS_E62_E63insDDTAGQE_3	ACAGTGGCAG	114	107	138	123	141	132	127	115	259	229	140	127	201	182	205	183	215	187	175	140	139	109	140	119	157	131	169	135	180	157	189	154	154	146	244	225	143	136	176	170	161	149	192	182	219	205	157	148
KRAS_E62G_1	ACACCTACGG	0	0	0	0	0	0	0	0	0	0	27	26	0	0	16	16	0	0	0	0	13	12	0	0	0	0	0	0	0	0	0	0	12	12	9	9	0	0	0	0	8	8	0	0	0	0	0	0
KRAS_E62G_2	GCTATGTTGG	9	8	9	9	0	0	0	0	0	0	9	8	16	15	0	0	0	0	0	0	8	6	0	0	13	12	0	0	0	0	14	12	0	0	0	0	0	0	3	3	0	0	0	0	0	0	7	7
KRAS_E62G_3	AGGTGAGTGC	0	0	5	5	0	0	0	0	0	0	6	6	32	27	21	16	0	0	15	11	17	16	14	11	6	6	0	0	11	10	14	11	12	10	0	0	11	12	0	0	5	5	0	0	0	0	0	0
KRAS_E62V_1	CCATTGCTGC	13	13	0	0	18	19	11	9	0	0	8	5	15	15	8	7	0	0	29	25	11	9	18	13	0	0	9	8	9	12	32	30	8	8	14	13	14	14	0	0	30	29	11	11	14	14	0	0
KRAS_E62V_2	GCGTTACGCT	27	26	16	15	2	2	6	6	0	0	8	7	0	0	0	0	12	10	0	0	12	10	35	27	56	50	9	8	25	22	0	0	0	0	0	0	13	12	15	15	8	6	15	12	20	19	20	20
KRAS_E62V_3	GTTCCGCTTA	0	0	0	0	0	0	0	0	0	0	0	0	0	0	8	7	0	0	9	8	0	0	0	0	0	0	5	5	0	0	0	0	3	2	0	0	5	4	0	0	0	0	0	0	3	3	0	0
KRAS_E63D_1	TCTGTAACCT	22	24	36	33	34	32	12	11	61	59	23	21	69	55	12	2	68	59	49	48	66	60	42	34	16	13	15	15	20	14	24	24	48	44	12	12	16	16	22	19	12	10	5	5	18	16	15	15
KRAS_E63D_2	TCCGTTTCTA	18	17	41	39	95	93	19	20	34	31	49	43	62	59	21	18	21	17	43	37	48	42	26	23	12	10	44	37	32	32	20	18	8	8	46	40	22	20	40	38	28	27	11	11	9	8	30	22
KRAS_E63D_3	TCGTACGGGA	49	46	42	39	27	26	7	6	46	43	40	34	23	21	9	8	16	11	8	6	12	12	7	6	12	13	63	57	24	23	12	10	8	7	61	55	5	5	24	24	2	2	5	5	0	0	17	17
KRAS_p.E63K_1	GTATGATCGA	368	344	436	406	451	413	421	383	548	503	487	451	619	575	269	240	455	397	514	431	332	280	461	398	338	280	469	401	612	555	387	347	322	310	301	287	414	389	384	374	408	382	341	328	574	542	348	325
KRAS_p.E63K_2	CTGTCCACAT	235	223	174	170	211	207	176	173	297	286	171	161	301	287	137	129	208	183	357	328	164	152	202	185	207	184	201	184	95	91	230	202	128	121	232	220	195	187	216	209	146	147	186	182	222	210	160	154
KRAS_p.E63K_3	CCATGCCCTA	246	217	316	299	344	322	272	256	315	296	371	343	366	336	252	233	385	325	367	308	333	278	258	229	371	333	483	421	315	265	369	326	324	301	374	349	312	291	366	347	268	245	307	298	367	343	275	258
KRAS_Y64_S65insMDILDTAGQEEY_1	GGGCCACTTA	61	59	163	151	105	98	90	84	110	105	145	135	137	127	124	115	89	81	115	96	109	92	129	108	76	66	103	91	85	80	120	105	80	74	95	87	82	78	95	91	81	75	108	99	75	68	87	87
KRAS_Y64_S65insMDILDTAGQEEY_2	CTGCTGCAAG	72	67	70	63	59	47	111	102	97	90	116	106	80	72	96	90	147	137	71	62	124	112	82	72	103	91	59	54	108	93	140	131	147	143	73	68	86	81	76	72	88	85	90	84	140	137	54	50
KRAS_Y64_S65insMDILDTAGQEEY_3	TCAGCACGCT	168	167	160	157	94	96	80	76	152	143	71	65	149	137	88	85	118	102	142	128	116	107	98	88	115	105	139	114	142	129	123	109	91	87	157	149	147	137	122	119	101	94	96	94	125	125	94	89
KRAS_p.Y64D_1	TTGATGTGGC	19	18	25	19	0	0	20	18	15	14	12	9	6	6	11	10	14	10	0	0	8	5	14	11	33	29	18	17	8	6	25	18	6	6	36	33	7	6	36	36	3	2	15	14	83	77	15	13
KRAS_p.Y64D_2	GAGTAGAGAT	20	19	4	3	9	6	5	3	25	23	24	24	0	0	6	5	25	22	15	11	0	0	29	22	7	7	31	28	23	20	30	26	9	10	0	0	0	0	7	7	0	0	7	6	13	13	17	15
KRAS_p.Y64D_3	ACGAATGAGC	10	10	0	0	4	4	0	0	62	56	17	17	0	0	21	24	0	0	0	0	13	12	7	6	46	38	14	13	0	0	0	0	0	0	4	4	21	20	6	6	34	31	7	8	34	32	24	22
KRAS_p.Y64H_1	GCATAAGTGC	0	0	0	0	0	0	0	0	12	9	18	17	0	0	8	6	0	0	0	0	6	4	9	8	0	0	3	2	0	0	0	0	0	0	11	11	9	7	0	0	4	4	4	4	0	0	10	9
KRAS_p.Y64H_2	GTGCGAATAC	11	10	28	27	21	17	25	22	13	12	44	40	16	14	7	7	0	0	18	13	17	11	20	16	24	20	37	30	12	8	51	47	16	14	38	35	28	28	10	11	36	34	13	10	27	27	26	25
KRAS_p.Y64H_3	CAGCGTGCAA	16	16	21	20	17	15	0	0	11	9	15	15	0	0	0	0	0	0	13	11	16	11	24	20	15	15	0	0	0	0	10	7	21	21	13	13	20	19	26	23	6	5	0	0	4	3	16	14
KRAS_p.Y64N_1	GTCAAGTTTC	110	102	101	94	73	67	106	100	229	205	87	81	162	149	110	104	87	77	146	124	96	84	107	96	55	49	62	58	126	110	125	107	128	122	155	145	96	90	136	124	161	153	91	87	79	74	45	45
KRAS_p.Y64N_2	GTTGGCATAG	53	48	65	56	38	36	18	14	110	107	89	86	97	84	62	55	20	18	48	43	33	31	77	64	59	55	26	22	58	57	85	73	37	35	35	34	73	67	51	49	60	57	25	25	32	32	11	11
KRAS_p.Y64N_3	TCTGGATCAG	24	22	31	28	43	35	73	68	73	66	178	164	88	83	105	96	87	69	47	39	25	22	76	63	54	49	22	21	136	119	102	87	44	39	18	18	58	55	29	28	59	56	51	49	42	44	59	55
KRAS_S65_Y71dup_1	ATAGATCCGC	353	340	402	371	386	358	365	332	543	502	351	332	608	562	316	290	459	412	521	460	311	265	394	342	435	396	429	359	539	463	340	294	428	415	467	447	554	517	482	459	352	337	306	294	542	519	215	207
KRAS_S65_Y71dup_2	CGACCAGATC	324	303	342	323	392	366	421	391	603	560	365	341	670	612	348	325	401	340	485	429	295	261	477	419	388	344	531	475	463	406	584	515	413	395	494	455	457	436	319	300	394	374	336	315	441	422	354	345
KRAS_S65_Y71dup_3	ACTCGATTGA	605	542	649	588	673	603	456	405	967	869	793	730	809	721	603	545	758	647	654	570	574	500	698	626	636	567	700	629	638	565	814	722	563	537	653	627	632	599	672	647	696	658	563	531	1046	1000	527	512
KRAS_S65C_1	CATATCGCAA	0	0	0	0	0	0	0	0	12	11	0	0	7	7	0	0	15	13	14	11	5	5	0	0	6	6	0	1	12	12	0	0	0	0	2	2	0	0	8	7	15	15	7	8	16	16	0	0
KRAS_S65C_2	AGGGATTCAC	0	0	16	12	0	0	0	0	11	10	0	0	22	23	6	4	12	11	17	14	1	1	9	8	8	8	16	13	8	7	13	12	0	0	16	15	10	10	12	12	14	14	10	10	21	21	9	8
KRAS_S65C_3	CTAGTACTTC	0	0	10	8	0	0	15	15	8	9	17	15	0	0	0	0	14	9	24	22	9	7	15	14	34	32	3	3	7	6	1	0	9	9	0	0	9	9	12	12	3	3	0	0	28	26	2	2
KRAS_S65G_1	GACCCGTCAT	0	0	5	4	8	8	12	12	17	13	12	11	10	10	0	0	11	9	9	8	15	13	8	7	0	0	6	4	0	0	10	8	0	0	0	0	0	0	15	14	1	1	11	11	3	3	0	0
KRAS_S65G_2	CAGTCAACGG	0	0	0	0	0	0	4	3	0	0	14	14	14	12	4	4	0	0	14	13	6	6	0	0	8	8	4	4	12	11	15	15	0	0	0	0	8	8	0	0	8	8	0	0	0	0	13	12
KRAS_S65G_3	CTCGAGAAAC	3	2	4	4	10	9	0	0	2	1	0	0	17	14	11	10	0	0	18	14	0	0	14	13	10	9	0	0	0	0	26	25	17	17	0	0	25	25	15	15	0	0	3	3	8	8	9	9
KRAS_p.S65N_1	TGTCGGGCAA	6	4	36	33	13	13	8	7	12	10	7	7	34	34	0	0	12	10	6	6	20	12	17	14	5	4	0	0	0	0	12	11	7	7	8	8	10	9	6	6	27	24	0	0	0	0	0	0
KRAS_p.S65N_2	CAGACAGAGC	0	0	0	0	0	0	0	0	0	0	0	0	0	0	0	0	18	18	0	0	0	0	13	12	4	4	0	0	8	10	0	0	6	5	0	0	0	0	12	11	9	9	6	5	0	0	0	0
KRAS_p.S65N_3	ACTATGTCCG	34	30	0	0	1	1	23	23	8	9	5	5	0	0	13	12	0	0	30	25	4	4	9	8	12	11	9	9	15	11	0	0	0	0	30	30	0	0	0	0	6	6	3	3	0	0	22	20
KRAS_A66_G75dup_1	ATTGGTTCCA	70	62	124	117	134	126	143	130	298	266	150	135	253	225	94	86	210	189	282	234	151	133	123	111	162	150	115	107	167	148	131	119	181	171	161	157	150	143	262	252	115	109	124	117	225	212	96	88
KRAS_A66_G75dup_2	CTCAATAACG	122	119	79	74	116	114	161	154	126	116	133	127	180	171	76	79	98	92	110	98	66	57	122	110	116	106	159	140	92	84	156	145	79	75	150	146	64	63	93	94	140	134	111	112	137	138	129	130
KRAS_A66_G75dup_3	TCTCCCGTGT	97	89	120	110	76	68	111	106	42	38	177	170	147	140	67	62	160	130	116	94	40	32	104	91	104	91	142	119	136	108	83	73	79	80	45	43	75	73	137	131	101	94	94	94	188	174	133	125
KRAS_p.R68S_1	TGTGGCAGAC	3	2	0	0	0	0	4	4	0	0	14	13	0	0	5	6	1	1	8	7	6	6	0	0	17	16	41	33	0	0	6	5	10	7	0	0	5	5	0	0	8	6	16	15	7	7	6	5
KRAS_p.R68S_2	TCCATCGGAG	9	8	14	10	7	5	0	0	13	13	4	4	0	0	27	25	10	10	10	9	10	10	0	0	12	11	15	13	0	0	24	17	0	0	8	8	0	0	0	0	6	5	0	0	27	27	10	10
KRAS_p.R68S_3	GTTGTAGGTT	0	0	0	0	20	17	0	0	0	0	10	9	0	0	5	5	0	0	0	0	25	20	12	10	7	7	12	7	11	10	31	22	21	19	10	10	12	11	14	14	5	5	7	7	7	7	0	0
KRAS_Y71_M72delinsSV_1	AGGTGTCTAG	0	0	0	0	0	0	0	0	0	0	0	0	0	0	8	7	0	0	0	0	0	0	0	0	0	0	0	0	15	12	0	0	6	6	0	0	9	9	0	0	0	0	4	4	0	0	0	0
KRAS_Y71_M72delinsSV_2	AACAGGCCTC	0	0	0	0	0	0	0	0	0	0	0	0	0	0	0	0	14	14	0	0	0	0	0	0	5	5	6	6	0	0	0	0	0	0	0	0	9	8	13	13	5	5	0	0	0	0	0	0
KRAS_Y71_M72delinsSV_3	TCGGGGTCTT	0	0	0	0	0	0	9	9	0	0	0	0	0	0	0	0	0	0	15	11	3	3	0	0	0	0	0	0	13	11	0	0	3	3	0	0	0	0	0	0	0	0	0	0	0	0	0	0
KRAS_Y71C_1	CGCCTCCTTA	13	14	10	7	0	0	0	0	24	23	7	6	0	0	0	0	0	0	0	0	8	7	0	0	0	0	13	12	5	5	11	8	9	8	0	0	0	0	0	0	0	0	0	0	12	12	0	0
KRAS_Y71C_2	CTTATCGACG	0	0	0	0	0	0	0	0	0	0	0	0	0	0	0	0	0	0	0	0	0	0	0	0	0	0	0	0	0	0	0	0	0	0	0	0	0	0	0	0	0	0	0	0	0	0	0	0
KRAS_Y71C_3	CTGGTCTTGC	0	0	25	24	6	5	0	0	12	12	12	11	0	0	0	0	0	0	0	0	0	0	18	16	6	6	12	9	0	0	25	21	0	0	0	0	5	5	6	5	0	0	1	0	0	0	0	0
KRAS_p.R73=_1	AAAAGGTACC	1	0	3	3	5	5	6	6	42	36	0	0	48	45	4	0	12	10	0	0	28	24	8	6	13	11	4	3	7	7	0	0	11	10	0	0	0	0	0	0	17	15	0	0	8	7	0	0
KRAS_p.R73=_2	ACTTGAGCCT	7	7	10	10	10	8	11	18	0	0	20	19	0	0	20	19	0	0	19	17	7	7	0	0	0	0	0	0	0	0	0	0	12	12	0	0	2	2	0	0	5	5	0	0	19	19	0	0
KRAS_p.R73=_3	TAGGCGTACA	17	14	11	11	0	0	0	0	0	0	5	5	36	35	10	8	0	0	9	8	10	9	0	0	0	0	0	0	0	0	8	7	4	2	0	0	0	0	0	0	10	10	0	0	0	0	6	6
KRAS_T74A_1	TCATACGACG	0	0	16	15	19	18	0	0	27	26	9	10	0	0	0	0	10	9	5	5	0	0	0	0	28	25	18	17	8	7	10	10	21	21	10	10	8	3	13	11	19	18	0	0	9	9	7	8
KRAS_T74A_2	GCACTAAACG	13	12	0	0	0	0	5	4	26	24	6	6	13	13	0	0	0	0	20	17	0	0	4	3	10	9	7	7	0	0	15	11	9	8	39	36	0	0	0	0	0	0	0	0	0	0	0	0
KRAS_T74A_3	CTACATGGAG	21	20	18	13	10	10	4	4	0	0	10	10	10	12	9	9	0	1	5	6	0	1	9	7	13	12	18	18	0	0	6	12	0	0	10	11	0	0	0	0	21	22	0	0	10	10	7	7
KRAS_L79I_1	TGTGGTCGTA	0	0	20	18	15	15	13	11	0	0	18	15	0	0	0	0	0	0	11	10	0	0	13	12	6	5	27	15	92	82	33	23	0	0	0	0	8	8	25	23	7	6	0	0	8	8	14	12
KRAS_L79I_2	GGGTTATGTA	28	23	20	16	1	1	4	4	86	79	13	10	28	27	5	5	24	23	6	5	6	6	11	9	5	4	23	22	5	5	18	16	18	15	12	12	22	21	48	42	14	14	16	14	18	18	16	15
KRAS_L79I_3	CCAAATGGGT	4	4	0	0	23	20	18	16	22	21	7	6	9	9	0	0	50	39	0	0	0	0	20	16	12	10	30	26	12	10	35	32	21	17	0	0	13	12	8	8	0	0	0	0	20	18	0	0
KRAS_p.C80S_1	ATTTGGTGTG	0	0	4	4	1	1	14	13	0	0	0	0	12	11	0	0	17	13	11	8	6	4	20	19	6	7	0	0	5	5	0	0	0	0	0	0	10	10	0	0	0	0	10	10	5	4	0	0
KRAS_p.C80S_2	AAAGTCGTCT	0	0	40	38	10	10	11	10	3	2	16	16	29	29	10	8	26	24	13	12	30	26	15	13	1	0	0	0	0	0	21	17	13	13	26	24	5	5	15	15	19	17	1	1	10	9	0	0
KRAS_p.C80S_3	GCCATGTTCC	6	6	14	12	18	17	0	0	0	0	0	0	0	0	0	0	1	1	2	2	17	17	27	25	19	18	10	8	25	21	0	0	0	0	22	20	13	12	10	10	21	22	0	0	13	13	6	6
KRAS_p.I84M_1	AGAACGTGCG	4	3	4	4	0	0	1	1	0	0	10	9	43	41	0	0	0	0	0	0	0	0	10	8	6	4	0	0	9	7	0	0	0	0	32	28	5	5	6	6	17	17	11	11	0	0	8	9
KRAS_p.I84M_2	CATTTAGGAG	0	0	5	6	9	7	0	0	12	11	10	9	29	27	24	19	0	0	8	7	12	11	5	4	0	0	13	10	22	21	9	7	10	10	13	10	5	4	10	10	0	0	6	6	8	8	0	0
KRAS_p.I84M_3	ATCCTATCGT	22	20	0	0	0	0	9	8	0	0	7	6	0	0	5	5	0	0	29	25	12	12	27	25	16	17	15	14	12	8	0	0	15	14	21	19	0	0	4	4	6	5	15	16	0	0	0	0
KRAS_I84V_1	ACAACCTGAC	9	9	63	55	22	20	15	14	50	46	17	16	67	63	48	43	12	11	56	51	8	8	67	54	8	8	36	35	34	31	38	31	54	53	0	0	14	14	43	42	4	4	10	9	18	18	37	33
KRAS_I84V_2	GCACCTACAA	48	44	36	36	15	14	2	3	0	0	8	7	50	47	12	12	0	1	9	6	7	6	28	25	2	3	21	18	27	21	15	13	17	17	26	25	15	13	8	7	7	7	20	19	19	19	0	0
KRAS_I84V_3	CACTTAACCT	0	0	23	24	5	5	24	21	34	36	7	7	23	22	13	11	27	25	23	22	15	14	13	14	20	19	8	8	0	0	0	0	25	23	16	17	21	20	9	10	5	5	20	20	5	5	13	13
KRAS_p.K104N_1	CCTACTTATG	4	4	5	3	0	0	5	3	0	0	6	7	0	0	0	0	0	0	8	9	12	11	0	0	0	0	0	0	0	0	0	0	9	8	0	0	0	0	0	0	14	11	0	0	2	2	0	0
KRAS_p.K104N_2	ACCTAAACTC	0	0	0	0	0	0	11	9	10	8	11	10	10	8	8	8	9	8	17	14	20	18	13	13	10	9	6	6	10	9	0	0	0	0	0	0	2	2	0	0	20	18	12	12	0	0	7	7
KRAS_p.K104N_3	CAGAAGTCCG	0	0	0	0	0	0	1	1	0	0	0	0	0	0	0	0	0	0	0	0	0	0	0	0	7	8	0	0	7	7	0	0	0	0	0	0	0	0	0	0	0	0	0	0	0	0	0	0
KRAS_p.K117E_1	CTCGAAGGGA	75	76	152	149	131	126	80	79	169	167	165	157	132	127	96	96	108	99	131	122	88	85	111	108	137	127	106	105	108	103	85	79	115	111	93	97	105	106	123	123	122	121	108	110	94	99	39	46
KRAS_p.K117E_2	TTACGATACG	84	82	105	91	95	88	104	93	150	148	130	121	130	122	54	51	97	84	125	107	97	87	48	44	178	157	124	105	167	142	102	93	117	112	111	103	84	78	53	51	73	70	75	71	58	52	48	46
KRAS_p.K117E_3	TTGGGTGGCT	116	107	90	84	90	77	132	118	215	191	177	157	182	161	141	123	94	82	194	163	126	104	71	50	167	138	127	109	200	171	114	100	139	121	77	69	112	99	189	169	101	96	62	66	110	104	41	39
KRAS_p.K117N_1	GTAAAGCCGG	614	549	603	564	575	529	413	382	836	773	712	656	755	700	679	615	518	463	803	687	610	531	644	569	745	654	639	565	707	640	548	491	513	488	682	642	736	714	623	587	455	431	580	549	811	776	522	492
KRAS_p.K117N_2	ATCCTGACCT	390	359	669	634	608	559	476	431	861	791	621	580	893	835	474	456	679	620	744	658	610	567	647	593	798	666	664	590	589	544	837	735	578	566	558	536	604	575	703	668	620	584	524	502	705	666	699	663
KRAS_p.K117N_3	GCAATTTCGC	772	722	721	670	804	760	775	722	934	860	783	736	902	856	804	772	859	764	931	841	656	606	641	586	817	723	648	591	964	864	854	768	589	563	772	747	728	691	1069	1027	639	613	673	643	895	868	648	625
KRAS_K117Q_1	TCCCTAGCAT	22	22	7	7	25	24	19	16	0	0	19	19	13	10	14	13	10	10	37	31	17	15	18	17	6	5	18	14	12	12	49	46	5	5	0	0	1	0	9	6	8	8	8	7	14	13	0	0
KRAS_K117Q_2	CTCGACTACA	22	21	54	51	20	18	18	18	23	23	13	12	36	33	35	35	70	59	29	29	18	17	19	18	5	5	27	25	18	15	18	16	5	4	29	28	29	28	22	21	26	25	12	12	0	0	0	0
KRAS_K117Q_3	GTTCTGACCT	8	8	0	0	4	4	0	0	15	15	0	0	41	35	0	0	32	30	0	0	8	8	0	0	0	0	12	10	0	0	0	0	15	15	16	15	0	0	0	0	0	0	10	10	0	0	15	14
KRAS_p.K117R_1	GATGAGGTAT	65	57	91	84	40	29	21	20	87	80	79	76	73	70	38	35	21	14	26	18	31	28	64	49	70	62	45	39	19	15	48	38	44	41	71	66	20	16	34	33	69	64	17	16	51	48	19	17
KRAS_p.K117R_2	TGAGTGGGTT	53	44	82	73	82	75	45	42	144	131	141	128	45	41	45	42	109	84	152	122	30	26	77	66	117	101	86	75	78	60	96	67	105	93	96	84	69	65	106	101	176	156	48	43	78	74	88	82
KRAS_p.K117R_3	GCCTCGTATG	148	132	89	78	83	83	63	60	139	126	50	47	124	111	77	73	86	72	97	80	46	43	69	56	72	63	91	76	51	43	90	73	31	29	82	77	62	55	49	47	43	39	84	82	88	81	98	92
KRAS_K117T_1	TCCATTGCCA	51	49	79	76	69	64	30	27	65	61	9	9	68	65	69	67	39	35	28	22	44	38	21	20	63	58	20	16	36	33	95	82	106	99	26	25	21	20	29	26	15	15	39	37	66	65	60	58
KRAS_K117T_2	CCCAACAATA	10	10	28	28	23	23	30	29	24	23	40	38	58	53	31	30	29	29	77	67	21	18	50	45	70	65	27	22	14	13	0	0	22	22	51	51	18	18	46	44	15	15	50	46	26	27	20	20
KRAS_K117T_3	GTAACTGCGG	13	13	59	55	56	55	43	43	98	92	35	30	45	44	48	42	66	58	54	47	37	35	57	50	46	43	24	20	62	54	14	13	39	39	16	15	41	39	39	47	25	23	15	15	9	10	41	39
KRAS_p.K117Y_1	ACTCAGGTGA	795	735	842	768	905	831	760	689	1414	1295	1106	1018	1469	1350	771	705	1020	875	1043	893	972	832	1007	860	1133	953	961	834	788	675	816	710	823	776	988	928	765	724	990	942	777	742	740	704	972	928	721	694
KRAS_p.K117Y_2	CGTGTAGCGT	814	702	792	683	693	612	534	465	948	809	943	826	1197	1063	771	680	943	760	1067	827	761	617	753	609	881	692	958	778	867	727	856	719	1012	921	834	759	746	662	1001	890	760	697	581	537	738	667	611	556
KRAS_p.K117Y_3	TTGCCTGTAC	621	567	638	578	724	678	672	629	1357	1270	727	674	970	903	690	638	641	581	907	807	653	603	693	609	932	833	680	613	707	641	673	606	500	476	721	686	585	558	703	667	663	642	498	477	714	692	560	535
KRAS_D119E_1	GATATCCGTA	0	0	0	0	0	0	0	0	0	0	7	6	0	0	17	16	0	0	0	0	8	7	0	0	0	0	8	8	12	10	0	0	0	0	11	9	0	0	4	3	0	0	0	0	0	0	0	0
KRAS_D119E_2	TGGAGTGACC	10	10	14	13	0	0	16	15	22	22	9	9	14	13	8	7	36	35	6	6	16	14	9	9	16	14	42	38	34	28	21	18	0	0	29	29	7	7	13	13	16	14	0	0	0	0	11	11
KRAS_D119E_3	AAGTACCCGT	41	38	44	39	68	62	7	6	72	69	66	62	55	52	31	29	92	82	46	37	27	25	46	40	33	27	41	39	10	11	18	16	28	27	98	96	36	36	36	37	59	58	25	21	43	40	10	10
KRAS_D119G_1	TTCCACACCG	180	174	165	160	93	88	94	94	200	188	156	152	159	151	55	53	107	104	114	106	122	115	135	127	183	160	126	122	192	177	106	97	92	87	100	101	170	166	88	83	118	114	66	65	98	94	108	103
KRAS_D119G_2	TAGCACGATG	37	38	99	90	49	47	76	82	53	50	74	70	31	30	57	56	81	72	64	54	66	60	64	52	117	97	46	40	67	67	34	30	70	66	51	50	39	36	70	68	81	77	72	68	74	67	74	66
KRAS_D119G_3	TTGGCGCGAA	78	70	113	106	92	88	69	62	135	129	140	129	225	210	75	69	143	127	174	147	115	100	117	101	159	131	82	73	141	122	150	135	90	85	89	87	78	75	105	104	56	52	70	70	117	111	103	99
KRAS_D119H_1	AAATGGTAGC	362	333	528	487	406	371	458	408	605	505	491	448	659	585	410	376	515	432	528	435	379	326	295	251	444	340	450	388	363	314	418	364	351	323	565	516	393	369	507	478	365	314	356	333	510	467	401	360
KRAS_D119H_2	GCTACCAGAT	159	152	200	186	191	188	219	200	252	233	237	224	296	261	197	183	148	129	390	332	193	177	229	198	199	172	305	269	257	233	260	240	229	220	275	264	248	241	292	274	273	254	101	97	287	281	181	177
KRAS_D119H_3	GACCTTTCAG	504	481	484	449	619	585	456	426	697	644	589	565	621	576	594	561	563	507	640	567	619	562	585	538	560	505	498	448	688	623	849	766	481	457	390	377	613	596	602	583	440	426	590	580	585	565	431	417
KRAS_D119N_1	GGGAACCGAA	159	152	182	164	81	78	73	66	165	146	176	167	172	158	139	131	116	101	150	136	149	133	113	92	88	66	195	174	109	104	116	104	101	94	87	82	164	163	69	69	91	84	39	38	124	121	36	34
KRAS_D119N_2	ACGATTCGAA	88	83	238	219	129	119	108	101	260	231	181	173	222	210	158	151	189	161	134	117	238	202	228	192	250	205	160	142	191	174	143	144	162	154	238	225	150	154	161	153	162	143	58	55	151	146	89	87
KRAS_D119N_3	TCCAGGTGTG	122	105	159	132	120	106	170	146	209	189	127	97	396	360	89	74	212	174	195	154	152	127	107	83	162	121	161	135	107	80	133	110	139	124	141	125	92	80	166	142	145	127	157	147	136	120	135	120
KRAS_L120S_1	ATTAGCAGTC	27	25	29	28	11	11	36	34	46	42	16	16	14	14	10	10	8	7	17	17	7	6	17	14	13	13	33	29	69	66	25	24	25	23	8	8	0	0	13	12	29	29	0	0	62	59	0	0
KRAS_L120S_2	GCGCTGTATT	3	3	7	7	0	0	4	4	0	0	22	21	29	23	7	7	0	0	27	21	18	17	15	10	20	15	22	22	8	7	11	11	0	0	23	21	7	7	10	10	19	18	0	0	11	11	17	14
KRAS_L120S_3	TCCCTGCAGT	32	28	10	10	7	6	58	48	0	0	16	13	90	83	18	17	18	14	25	19	14	13	28	23	11	8	41	37	5	5	32	27	12	12	21	19	41	38	4	4	10	9	4	3	15	12	30	29
KRAS_R123K_1	ATAAGAGCGT	6	6	17	17	0	0	1	0	12	10	33	34	0	0	9	8	33	26	25	21	48	43	19	19	15	12	19	16	0	0	26	25	24	22	79	75	0	0	49	48	38	35	13	10	41	38	0	0
KRAS_R123K_2	GTCGATGCAA	17	18	21	21	1	1	11	10	17	13	5	5	0	0	13	13	20	17	42	36	6	6	0	0	0	0	23	20	2	2	7	6	3	4	10	9	15	14	15	14	18	21	16	14	24	24	18	18
KRAS_R123K_3	CCCCACATTG	14	12	14	10	0	0	0	0	0	0	18	18	15	13	15	15	8	7	40	37	8	8	7	7	8	7	20	18	26	22	0	0	15	14	0	0	46	46	16	15	0	0	17	17	1	1	10	10
KRAS_p.G138=_1	GAAATACGTG	15	13	15	13	0	0	15	13	29	26	15	15	17	15	4	4	10	9	12	12	6	6	26	23	19	16	10	9	38	32	9	8	0	0	28	24	5	3	27	25	0	0	1	1	20	18	13	12
KRAS_p.G138=_2	GTATTGGCCA	0	0	7	6	18	17	6	6	2	0	0	0	35	33	0	0	15	13	15	13	0	0	31	25	10	10	14	13	0	0	0	0	0	0	13	12	8	8	0	0	0	0	0	0	10	10	0	0
KRAS_p.G138=_3	TACATCCTAG	20	18	6	6	12	11	8	8	24	22	8	8	16	15	12	12	41	39	26	24	4	4	28	28	0	0	20	19	1	1	10	9	22	22	0	0	21	23	4	4	0	0	6	4	0	0	6	6
KRAS_p.G138E_1	CAACATGAGT	3	3	8	7	7	7	11	8	31	27	27	26	26	23	16	17	12	10	19	16	14	12	0	0	0	0	32	31	50	42	19	16	18	17	9	9	12	12	13	9	0	0	11	11	25	22	0	0
KRAS_p.G138E_2	CACCGTCACA	13	12	28	26	29	24	5	4	7	7	17	16	34	32	0	0	1	1	15	12	17	17	25	23	7	6	24	21	23	21	19	14	0	0	34	31	22	21	30	28	11	10	16	15	39	36	0	0
KRAS_p.G138E_3	GCTTTCGCTG	23	20	17	17	4	4	8	8	0	0	7	6	17	17	0	0	34	32	0	1	4	3	13	11	6	6	10	9	0	0	0	0	6	6	1	1	0	0	0	0	0	0	0	0	12	13	17	16
KRAS_p.A146P_1	ATGTCGGGTT	425	372	394	339	446	394	507	440	618	535	496	444	614	545	453	402	447	374	449	354	484	373	386	303	620	509	508	411	573	471	363	302	417	388	532	499	449	409	468	421	430	385	250	214	388	357	293	265
KRAS_p.A146P_2	CCGGGTTTAC	522	475	677	619	633	574	440	407	622	572	532	499	707	655	499	454	561	474	603	522	451	390	385	323	629	548	418	366	667	598	507	451	539	500	663	619	627	581	489	459	409	381	353	336	522	489	362	336
KRAS_p.A146P_3	CCGAGTAATT	394	376	567	507	377	354	531	470	568	503	631	577	403	373	381	348	506	432	563	463	394	342	333	282	402	335	520	441	434	381	507	437	433	404	340	304	404	390	415	388	440	424	235	225	458	426	264	252
KRAS_p.A146T_1	GGCATTCATG	609	566	539	503	381	363	616	568	562	549	418	389	788	740	397	380	928	819	673	601	426	395	437	385	562	502	567	520	608	546	501	459	427	410	570	558	447	427	524	508	462	455	276	268	365	351	274	268
KRAS_p.A146T_2	ACTCTAAAGC	582	553	564	519	467	444	411	381	668	623	636	621	853	794	412	401	663	590	723	640	594	542	580	517	838	720	532	479	577	522	618	566	429	421	676	654	426	419	577	553	498	476	322	318	545	527	421	409
KRAS_p.A146T_3	CCCTCACTCA	540	495	507	449	567	540	567	552	656	620	724	661	599	566	627	589	524	483	678	576	511	465	515	458	714	640	565	516	618	547	574	509	510	488	562	531	605	582	587	559	591	571	393	368	542	531	368	349
KRAS_p.A146V_1	TCGCATAGGA	194	184	218	204	170	159	232	221	228	212	227	212	236	219	254	233	209	179	268	227	240	205	252	206	265	222	245	222	257	233	266	231	191	173	168	153	194	179	208	196	284	277	148	140	232	222	136	128
KRAS_p.A146V_2	GGCTAAACGT	134	125	194	182	243	229	120	108	347	330	252	232	179	169	156	148	190	175	252	224	156	129	172	146	246	208	112	97	199	182	184	161	204	192	212	202	197	186	154	150	125	117	174	164	169	159	172	166
KRAS_p.A146V_3	CAGGTCTAAC	299	286	233	216	293	272	222	206	219	205	272	251	293	281	284	265	250	219	227	206	194	174	270	241	304	274	274	245	300	253	269	243	224	213	297	277	194	182	228	216	278	255	209	196	309	288	138	134
KRAS_p.K147=_1	ATTGCCTTTC	48	47	14	11	26	24	11	11	43	41	0	0	20	21	0	0	48	44	3	3	12	12	37	36	16	14	46	42	30	27	30	28	30	22	21	19	19	17	10	10	1	1	0	0	9	9	21	21
KRAS_p.K147=_2	TTTTCCCAGA	22	18	35	34	6	6	49	48	38	37	28	25	29	29	32	29	13	11	12	9	14	12	16	14	14	13	22	23	37	29	1	1	11	11	0	0	15	17	16	17	9	9	26	25	25	23	1	1
KRAS_p.K147=_3	CGCCGTAATG	6	6	11	9	2	2	6	6	18	16	13	14	6	5	5	5	0	0	4	2	13	8	12	12	14	12	7	7	21	20	0	0	0	0	17	14	9	8	5	5	0	0	18	18	0	0	0	0
KRAS_K147E_1	ACTGACGACT	85	79	138	119	211	207	72	68	252	227	120	114	302	262	145	142	104	89	225	196	99	92	145	119	191	163	224	202	201	164	111	102	120	111	89	85	104	95	189	174	131	126	61	61	62	60	135	131
KRAS_K147E_2	CAAGACTAGG	44	40	51	50	91	87	48	45	41	42	23	34	59	53	81	75	108	90	83	73	17	15	37	29	52	39	91	87	33	28	25	20	27	26	63	62	39	37	23	21	74	73	33	32	81	75	55	53
KRAS_K147E_3	TTGTCTCTTG	51	48	98	89	90	83	74	70	160	146	83	78	112	104	76	70	144	122	120	109	95	85	67	58	88	78	68	60	59	56	44	41	100	102	49	46	54	53	65	61	96	95	63	61	48	45	24	23
KRAS_K147Q_1	AGCTTGTGAT	17	14	8	6	23	20	13	9	20	20	0	0	0	0	62	56	10	10	42	30	0	0	16	12	9	8	38	31	19	18	10	8	0	0	0	0	6	6	22	20	0	0	0	0	12	11	1	1
KRAS_K147Q_2	AGACGCTGTT	123	116	52	48	38	35	70	67	53	49	72	67	77	74	68	62	66	48	98	86	91	77	80	66	50	44	135	99	59	50	42	35	71	71	48	44	27	26	47	42	24	22	18	19	42	40	5	5
KRAS_K147Q_3	TAACCGAGCG	36	33	34	32	38	36	55	51	49	48	37	34	62	61	19	20	51	45	21	17	39	36	42	38	46	40	53	49	26	24	39	33	36	36	41	41	26	25	52	51	16	15	39	38	14	11	27	26
KRAS_K147R_1	ATGGATCACT	13	12	17	15	18	17	7	7	0	0	55	53	22	22	8	7	8	7	13	13	4	3	15	11	1	0	0	0	36	35	19	18	0	0	16	14	12	12	9	9	12	12	0	0	14	14	0	0
KRAS_K147R_2	ATCCATAGCA	5	5	5	5	22	21	22	21	62	59	30	28	66	63	11	11	0	0	57	48	10	10	7	7	18	17	42	39	0	0	16	10	22	19	5	5	20	21	21	17	8	8	8	7	20	17	7	6
KRAS_K147R_3	TTACTGCTGT	22	27	14	13	15	14	7	7	9	7	42	40	37	33	37	35	15	12	6	3	13	11	12	10	3	3	21	25	40	35	0	0	16	16	0	0	21	21	10	9	42	41	0	0	4	4	25	24
KRAS_K147T_1	GGTCTCGCTA	45	39	74	66	17	14	44	39	54	46	20	19	70	63	40	39	0	0	38	29	31	27	64	55	60	55	83	76	17	15	30	27	68	68	40	37	56	54	83	77	32	31	33	31	82	78	8	7
KRAS_K147T_2	ACAATCGCCT	33	33	82	80	35	36	80	77	132	127	28	27	80	74	74	66	28	25	93	80	35	30	69	60	20	18	45	42	45	40	35	35	56	55	74	69	110	108	36	34	37	37	23	21	53	50	40	40
KRAS_K147T_3	CGTGTATTAG	37	25	55	50	57	51	34	30	33	30	35	33	60	50	13	11	30	25	88	74	19	14	26	22	59	44	26	25	70	56	92	81	7	6	36	36	10	8	19	18	19	18	20	17	56	52	13	11
KRAS_R149I_1	GTAGCTGAGC	21	19	27	26	33	31	5	4	40	39	33	32	19	18	23	23	22	18	0	0	13	12	22	18	11	8	34	30	7	5	7	7	13	13	7	5	0	0	24	23	22	21	0	0	36	35	23	23
KRAS_R149I_2	ATCTGTGCTA	13	12	37	34	0	0	12	11	0	0	25	25	18	17	31	30	29	26	50	40	17	13	5	4	37	29	13	10	27	23	44	34	26	25	25	20	39	36	15	14	15	15	16	15	48	45	10	9
KRAS_R149I_3	CGAAGTCATT	8	5	0	0	7	7	19	19	40	35	23	20	32	14	8	8	24	24	0	0	8	8	0	0	12	8	0	0	18	11	0	0	4	6	29	24	0	0	5	5	30	28	2	2	0	0	0	0
KRAS_R149K_1	ATAGAGCGTT	5	4	0	0	0	0	0	0	21	20	24	23	0	0	3	3	0	0	0	0	8	8	3	3	0	0	0	0	0	0	12	11	6	6	0	0	0	0	11	9	17	17	0	0	20	19	0	0
KRAS_R149K_2	CCATGCCGTT	0	0	0	0	0	0	8	7	0	0	0	0	0	0	0	0	0	0	17	14	22	22	8	7	10	10	0	0	0	0	32	27	11	11	19	17	25	24	0	0	0	0	17	13	0	0	10	8
KRAS_R149K_3	AGATCTCGCG	12	12	4	4	0	0	12	12	0	0	8	8	0	0	0	0	0	0	12	11	6	4	0	0	5	5	0	0	0	0	0	0	5	4	12	12	0	0	0	0	0	0	6	7	4	4	0	0
KRAS_L159Wfs*2_1	CGCACCTGAT	0	0	6	7	11	10	17	21	0	0	0	0	82	84	0	0	12	11	7	5	29	25	15	14	8	4	34	32	10	9	0	0	9	9	4	4	10	10	3	3	0	0	0	0	18	19	6	5
KRAS_L159Wfs*2_2	CGTTTCCTAC	15	15	2	1	6	6	16	15	0	0	0	0	0	0	22	21	0	0	12	12	15	12	11	10	2	2	0	0	8	7	9	8	0	0	0	0	0	0	7	7	8	7	8	8	27	25	9	8
KRAS_L159Wfs*2_3	CTCGCGTATA	12	10	6	4	0	0	0	0	0	0	0	0	0	0	0	0	0	0	0	0	0	0	6	6	0	0	0	0	0	0	24	21	10	10	0	0	6	6	14	14	0	0	0	0	11	11	0	0
KRAS_V160M_1	TACAGCCAGC	10	10	0	0	11	10	0	0	0	0	7	7	48	48	13	13	6	6	0	0	0	0	0	0	0	0	0	0	0	0	0	0	6	6	0	0	18	18	0	0	0	0	0	0	0	0	8	8
KRAS_V160M_2	TCCATGGATC	6	6	14	11	0	0	8	7	0	0	4	4	0	0	0	0	0	0	0	0	0	0	0	0	24	21	0	0	0	0	22	21	0	0	11	11	15	16	0	0	0	0	0	0	0	0	0	1
KRAS_V160M_3	CCTGATGTCT	0	0	0	0	0	0	0	0	0	0	7	6	20	19	11	10	0	0	13	11	9	8	0	0	0	0	0	0	0	0	0	0	7	7	0	0	10	11	7	6	0	0	0	0	0	0	9	8
KRAS_p.R164Q_1	ACCAGGAATA	6	5	0	0	0	0	0	0	17	17	8	8	11	11	0	0	0	0	34	31	3	3	15	13	0	0	13	13	0	0	0	0	0	0	0	0	13	13	9	8	6	6	0	0	0	0	17	16
KRAS_p.R164Q_2	GTGACAACTG	8	8	20	18	0	0	1	1	0	0	30	25	15	14	0	0	0	0	15	23	10	9	10	9	21	16	49	43	0	0	9	8	4	3	33	32	0	0	4	3	7	6	0	0	0	0	56	50
KRAS_p.R164Q_3	TGCAATCTGA	0	0	11	11	9	8	0	0	0	1	4	3	0	0	4	4	0	0	0	0	0	0	0	0	8	6	0	0	17	15	10	9	0	0	12	11	7	6	11	12	0	0	0	0	0	0	0	0
KRAS_R164*_1	GCTGTTCCAT	0	0	10	9	0	0	6	6	20	19	10	9	31	27	6	6	0	0	11	9	0	0	0	0	12	10	10	9	0	0	0	0	0	0	14	12	0	0	0	0	2	2	18	17	0	0	18	18
KRAS_R164*_2	GTGTAAACCG	7	7	8	6	0	0	0	0	28	27	0	0	36	33	0	0	0	0	37	33	2	2	6	6	0	0	14	13	25	23	8	8	0	0	5	5	20	20	0	0	0	0	0	0	0	0	8	8
KRAS_R164*_3	CCTTATACGA	0	0	6	6	9	9	0	0	11	11	0	0	0	0	0	0	0	0	0	0	0	0	0	0	0	0	0	0	8	8	0	0	3	3	0	0	0	0	0	0	0	0	0	0	0	0	0	0
KRAS_p.D173=_1	CGTGCTAGTA	0	0	0	0	0	0	0	0	12	10	2	1	20	17	0	0	0	1	24	20	0	0	0	0	8	6	4	4	0	0	9	7	8	8	13	13	8	7	0	0	5	5	0	0	24	21	10	10
KRAS_p.D173=_2	AGCGTCTTGA	18	16	8	5	0	0	9	7	0	0	0	0	14	13	30	25	15	14	23	23	0	0	0	0	0	0	18	9	0	0	21	20	21	19	0	0	17	16	0	0	0	0	9	9	2	2	30	26
KRAS_p.D173=_3	TCATAAGACG	14	11	0	0	8	8	0	0	0	0	0	0	0	0	0	0	0	0	0	0	2	2	0	0	7	6	7	7	0	0	0	0	0	0	0	0	0	0	0	0	10	9	0	0	0	0	0	0
KRAS_p.K180del_1	ACTGAAGCAA	6	4	0	0	0	0	0	0	0	0	7	7	0	0	30	30	0	0	21	20	15	14	0	0	6	7	28	24	0	0	0	0	7	6	0	0	0	0	0	0	0	0	0	0	31	29	0	0
KRAS_p.K180del_2	AAGTGACCGA	0	0	7	7	11	11	6	6	16	16	8	7	2	2	7	5	19	19	17	16	6	5	6	4	0	0	10	9	0	0	0	0	24	32	7	5	20	20	0	0	12	12	0	0	6	6	0	0
KRAS_p.K180del_3	TTTAGCGGGC	3	3	5	5	0	0	4	4	0	0	0	0	0	0	0	0	0	0	22	22	1	1	12	10	10	8	0	0	0	0	5	4	4	4	11	10	0	0	5	5	0	0	0	0	0	0	0	0
KRAS_I187T_1	AACATAGGGT	0	0	0	0	16	13	7	5	0	0	0	0	17	15	0	0	0	0	0	0	0	0	0	0	0	0	0	0	0	0	15	12	8	8	7	5	0	0	0	0	0	0	0	0	0	0	7	7
KRAS_I187T_2	GTCCTTGGGA	9	6	0	0	7	7	3	3	18	16	15	15	15	15	9	7	0	0	0	0	5	5	0	0	0	0	8	0	0	0	10	9	5	4	0	0	15	15	7	7	0	0	0	0	10	10	0	0
KRAS_I187T_3	GTGCGAGAGT	23	19	9	8	8	7	0	0	0	0	0	0	32	29	0	0	0	0	0	0	8	7	0	0	25	17	0	0	0	0	0	0	0	0	0	0	0	0	0	0	24	21	0	0	0	0	13	12
KRAS_G12H_1	TTGCCGCTAA	655	623	796	746	658	620	717	663	930	852	687	642	1037	950	459	416	719	633	783	669	659	581	751	646	798	679	703	619	748	655	603	532	632	589	681	645	651	623	667	631	855	795	653	625	978	916	672	642
KRAS_G12H_2	TCGTTCCAAG	810	748	1030	941	977	907	648	584	1128	1040	944	890	989	908	707	679	857	764	1082	926	800	687	874	749	812	704	816	718	1006	875	888	773	867	822	779	750	778	739	1149	1094	919	886	720	693	1089	1040	786	751
KRAS_G12H_3	GTAGTCCAAC	1047	967	1028	942	1167	1059	994	908	1467	1325	1260	1179	1573	1446	889	819	973	866	1463	1268	1058	904	1203	1042	1494	1333	1117	983	1468	1258	1106	960	1138	1075	1233	1145	1441	1379	1363	1283	1172	1111	1035	986	1549	1448	1120	1048
NRAS_WT_1	GCGCCTAGTT	53	48	48	41	56	50	34	33	0	0	24	21	117	106	54	51	36	24	80	69	36	30	29	25	47	43	33	21	55	50	0	0	21	20	59	51	4	5	27	27	49	45	46	38	28	27	36	33
NRAS_WT_2	GAGCTTTCCG	28	26	20	18	15	11	33	32	0	0	11	10	40	38	14	9	0	0	24	23	0	0	12	9	34	31	7	5	76	68	13	12	6	6	32	30	33	34	21	19	22	22	7	7	46	45	12	12
NRAS_WT_3	CTACCTCCTC	13	13	48	44	50	46	53	49	33	31	95	90	17	16	84	80	22	17	50	43	62	54	40	39	47	44	47	40	64	56	35	31	60	58	34	30	42	30	109	104	66	58	52	49	75	71	85	82
NRAS_p.A11T_1	TCCTAGATGT	27	24	23	22	22	20	30	27	2	1	7	6	38	35	24	24	22	21	33	27	59	52	0	0	34	32	21	20	20	18	12	12	21	21	34	33	47	46	9	8	0	0	54	50	21	19	16	14
NRAS_p.A11T_2	CTTTTTACCG	114	111	73	73	82	80	98	95	131	108	73	74	117	113	131	125	126	116	134	126	178	164	127	120	94	90	181	173	146	142	102	101	118	113	124	121	133	125	109	105	104	101	96	96	216	211	97	98
NRAS_p.A11T_3	AGCGACACTG	19	18	6	5	10	10	14	13	34	34	0	0	13	12	10	10	0	0	11	10	5	4	22	16	4	3	0	0	13	12	12	9	7	7	15	13	40	41	0	0	5	5	3	3	0	0	3	3
NRAS_p.G12A_1	ATGTGTCGTT	1534	1375	1639	1459	1528	1372	1339	1183	2364	2079	1613	1479	1965	1768	1499	1343	1409	1180	1855	1547	1441	1227	1708	1406	1805	1460	1791	1482	1972	1628	1651	1394	1594	1464	1659	1519	1455	1357	1630	1499	1593	1480	1597	1481	2242	2064	1518	1416
NRAS_p.G12A_2	AGAGACAGGA	913	840	1012	944	954	889	758	705	944	863	1041	979	1302	1211	924	866	953	818	1213	1051	817	714	831	746	1068	902	822	712	1061	935	791	717	945	889	929	876	851	817	1088	1061	825	800	870	826	1231	1183	847	821
NRAS_p.G12A_3	AACCTCTAGT	637	603	922	862	717	668	665	624	1296	1214	746	711	941	875	782	722	821	719	1095	921	791	702	663	593	931	834	826	713	968	844	876	794	683	648	964	919	829	803	1046	986	819	786	739	705	883	812	737	716
NRAS_p.G12C_1	GGAGTAGATG	960	852	1049	933	1175	1057	847	756	1284	1138	1266	1159	1306	1188	933	853	1117	945	1397	1137	927	788	937	789	1313	1073	1053	882	1320	1104	1055	887	966	888	1194	1098	1033	967	1139	1048	1147	1078	810	755	1430	1325	934	884
NRAS_p.G12C_2	AATGGAGTCC	1493	1383	1729	1578	1494	1398	1198	1106	2259	2079	1684	1570	2290	2129	1335	1240	1524	1388	2008	1761	1612	1436	1540	1420	1677	1496	1845	1666	1868	1665	1736	1541	1583	1510	1746	1661	1768	1673	2031	1946	1386	1319	1554	1496	2018	1916	1604	1529
NRAS_p.G12C_3	GGACAAATGG	1655	1554	2323	2211	1953	1842	1571	1465	2923	2746	2111	1998	2769	2627	1837	1732	2180	1965	2702	2339	1900	1688	2041	1829	2134	1873	2142	1927	2191	1931	1886	1693	1937	1840	2216	2114	2240	2141	2249	2158	1969	1907	2288	2188	2466	2362	1800	1763
NRAS_p.G12D_1	TCGGAGCTAA	1202	1114	1219	1119	1246	1153	998	898	1486	1337	1237	1146	1615	1485	1080	1003	1320	1125	1837	1525	1113	980	1121	986	1283	1099	1205	1029	1245	1073	1189	1009	886	841	1367	1292	1436	1373	1429	1355	1295	1206	1037	985	1468	1388	1210	1155
NRAS_p.G12D_2	CCGTTGGCAT	2286	2116	2238	2049	2159	2002	1722	1585	2985	2766	1927	1771	3125	2919	1897	1775	2332	2030	2630	2249	1844	1634	2165	1851	2324	2003	2085	1815	2392	2087	2621	2280	2079	1969	2385	2242	2102	2003	2580	2441	2263	2133	1693	1626	2792	2644	2162	2045
NRAS_p.G12D_3	AACGCAGGTC	967	880	1234	1137	1253	1138	930	839	1366	1210	1141	1024	1334	1210	1059	978	1274	1091	1458	1223	993	806	1133	977	1483	1226	1287	1108	1185	996	1177	1020	1101	1032	992	934	1239	1150	1251	1174	1020	929	975	901	1366	1277	940	879
NRAS_p.G12N_1	ATCAGTATGC	1773	1648	2020	1876	1869	1737	1641	1494	2903	2571	2041	1889	2485	2299	1504	1391	2133	1838	2386	2057	1646	1454	1737	1539	2076	1703	1845	1607	2198	1944	1964	1731	1971	1871	2029	1926	2040	1920	2037	1929	1820	1685	1751	1666	2565	2442	1907	1814
NRAS_p.G12N_2	GCTTATGACG	1291	1230	1410	1341	1462	1401	944	892	2181	2089	1499	1435	1818	1726	1110	1061	1630	1486	1754	1533	1333	1199	1365	1230	1473	1322	1533	1417	1291	1188	1315	1209	1256	1222	1371	1337	1310	1265	1187	1162	1556	1497	1186	1150	1413	1378	1223	1184
NRAS_p.G12N_3	CTGTTGTTCT	1252	1124	1447	1290	1581	1451	1201	1044	1651	1503	1411	1298	1906	1714	1413	1301	1571	1383	1843	1571	1299	1106	1318	1091	1788	1521	1491	1282	1510	1305	1557	1346	1325	1238	1543	1441	1480	1399	1569	1409	1363	1271	1148	1084	2053	1960	1461	1372
NRAS_p.G12R_1	ATACTACGCC	965	913	979	932	1126	1057	841	787	1496	1403	1008	949	1254	1185	939	897	1164	1062	1109	1004	849	782	949	861	1160	1060	930	851	1028	945	1103	1019	919	895	1040	1002	1233	1195	1005	968	880	837	818	778	1160	1127	999	956
NRAS_p.G12R_2	ACGCCGTTAA	841	770	938	852	785	730	837	781	1413	1327	804	756	1414	1319	909	853	975	859	1019	885	948	832	1014	894	1053	909	1050	924	961	874	1098	975	902	861	846	797	989	949	1102	1044	801	753	836	793	1347	1280	889	852
NRAS_p.G12R_3	ACGACGCTTC	736	690	993	938	828	769	567	516	838	791	844	798	977	918	825	787	918	831	942	841	740	675	669	596	837	759	859	791	912	818	940	847	775	750	817	800	735	717	965	939	755	730	727	705	1016	979	826	803
NRAS_p.G12S_1	GATTGTGAAC	1848	1688	2244	2037	2100	1955	1556	1393	2269	2037	2163	1980	3090	2839	1670	1551	2057	1810	2551	2188	1848	1595	1966	1689	2399	2036	2357	2072	2310	2007	1904	1651	1811	1726	2368	2257	2245	2119	2222	2074	2043	1923	2263	2108	2675	2543	1965	1848
NRAS_p.G12S_2	TCCTGTGGTG	2127	1888	2327	2088	2026	1815	1822	1645	2639	2377	2208	1967	2655	2340	1970	1760	2202	1788	2196	1780	2279	1902	1837	1517	2396	1983	2027	1699	2592	2144	2473	2060	1846	1687	2099	1920	2276	2094	2202	2023	2085	1913	1810	1683	2585	2368	2029	1892
NRAS_p.G12S_3	TGTAGGTGTT	1142	976	1547	1366	1188	1016	932	813	1965	1716	1313	1154	1796	1577	1351	1180	1368	1089	1510	1209	1162	935	1410	1108	1469	1150	1632	1306	1523	1242	1277	1043	1288	1125	1617	1461	1254	1122	1565	1407	1244	1104	1440	1294	2126	1917	1198	1088
NRAS_p.G12V_1	TACTGTCAGT	2370	2194	2380	2150	2503	2305	1928	1754	3165	2900	2079	1924	3251	2990	1949	1808	2643	2250	2950	2469	2318	2006	2105	1805	2552	2161	2212	1918	2558	2197	2564	2215	2425	2264	2487	2366	2473	2342	2448	2284	2317	2193	2423	2293	2924	2752	2700	2543
NRAS_p.G12V_2	TTGCGAGCCA	1930	1785	2052	1945	2241	2070	1705	1582	2640	2453	1936	1808	2673	2504	1809	1695	2249	1967	2399	2093	1730	1551	2111	1870	2111	1805	2289	1993	2047	1788	2153	1909	1760	1676	1946	1860	1969	1902	2229	2151	1904	1792	2044	1971	2568	2458	1888	1809
NRAS_p.G12V_3	CGCTTTTGGC	1795	1681	1927	1787	1546	1439	1438	1329	2110	1882	1679	1582	2198	2056	1671	1574	1769	1561	2256	1925	1474	1309	1882	1661	1696	1406	1540	1343	2010	1746	1902	1695	1530	1445	1955	1861	2029	1956	1988	1884	1634	1529	1468	1429	2073	1974	1785	1732
NRAS_p.G13=_1	GAAGATGTAG	21	19	8	9	27	24	16	14	0	0	13	12	14	14	22	22	10	7	13	13	17	16	28	27	16	15	20	19	5	5	26	23	29	28	10	10	43	36	46	49	14	12	5	5	41	38	9	8
NRAS_p.G13=_2	TTCTGGGAGC	30	27	137	131	48	47	56	54	35	31	95	88	110	102	96	90	42	39	142	127	72	64	99	90	117	104	90	75	80	69	100	86	78	70	37	34	64	60	87	82	60	55	75	73	88	86	85	83
NRAS_p.G13=_3	GAATCCTTGT	35	33	49	44	33	30	41	41	123	114	35	32	0	0	78	71	44	38	133	115	57	47	32	16	87	77	23	19	58	52	70	60	58	54	24	22	47	47	91	85	72	71	37	31	131	122	67	67
NRAS_p.G13A_1	TACTTGGGCA	213	205	211	205	216	209	189	181	319	286	348	326	351	330	103	99	226	211	283	256	209	191	262	241	277	253	248	223	149	143	140	129	240	233	215	206	202	197	178	164	243	230	116	113	172	167	243	237
NRAS_p.G13A_2	AGGTCAGACT	219	209	260	251	171	159	284	269	386	369	205	193	239	229	233	219	298	261	213	184	365	316	202	176	163	145	246	221	271	235	297	264	180	177	390	366	239	226	424	408	271	258	234	226	361	336	210	197
NRAS_p.G13A_3	CTCCCGTCTA	326	298	292	262	337	304	297	267	272	253	291	271	204	194	267	247	238	211	402	345	185	165	259	233	250	207	300	261	338	303	271	240	243	230	227	217	263	250	257	236	304	293	216	208	444	417	282	271
NRAS_p.G13C_1	GGCACATGCA	597	553	629	581	670	639	533	503	898	838	727	687	772	731	557	524	804	723	768	681	652	587	636	570	605	528	818	727	635	578	687	606	754	752	718	689	583	551	703	674	654	624	510	488	913	889	705	672
NRAS_p.G13C_2	ATAGGCCTTA	420	395	454	408	459	444	269	251	617	568	459	441	436	424	459	435	337	315	471	438	383	341	442	398	599	536	485	432	631	561	551	496	385	371	572	546	526	498	478	444	377	360	354	343	631	615	392	375
NRAS_p.G13C_3	GTCCACTATG	503	467	476	452	521	505	342	325	780	749	363	349	666	657	326	311	530	460	392	352	486	418	410	380	468	430	460	426	542	492	596	541	407	404	599	570	434	409	449	432	435	425	366	360	445	429	465	452
NRAS_p.G13D_1	AGCATTATGC	773	721	1064	989	792	749	695	647	1057	978	924	876	1222	1145	804	770	965	870	1088	961	839	760	844	775	876	738	1089	975	1070	950	805	707	866	832	821	789	782	760	790	759	833	769	721	682	1377	1336	785	763
NRAS_p.G13D_2	TTTCTCCAAC	442	412	484	465	590	564	469	454	752	723	588	557	734	711	358	350	433	388	758	689	484	443	573	525	672	600	572	528	530	479	544	505	442	437	524	499	589	575	499	484	436	407	414	388	705	684	502	474
NRAS_p.G13D_3	AGTTGGCTAA	817	733	970	907	805	748	710	654	943	838	770	727	1235	1160	676	640	990	867	882	751	778	674	704	608	872	710	852	746	1048	918	967	847	715	679	875	833	731	707	770	733	804	731	826	801	1107	1057	781	757
NRAS_G13F_1	CTCGGCTATG	445	408	660	604	575	542	508	482	884	837	707	677	1104	1046	506	475	698	615	699	594	624	555	645	562	782	675	604	523	720	622	677	605	614	588	590	568	589	563	582	558	714	683	565	534	754	728	696	666
NRAS_G13F_2	AGTATTAGCG	853	793	1049	962	943	869	683	634	1445	1328	867	811	1189	1109	678	636	1063	903	1096	938	875	762	1085	960	901	760	846	744	1012	880	999	877	868	816	1018	970	1043	1016	1008	930	653	617	872	823	1133	1057	850	826
NRAS_G13F_3	TGCAGCAAAT	58	56	174	158	107	102	51	51	49	49	183	170	151	140	76	70	96	89	157	136	100	87	156	131	108	94	78	71	189	174	124	109	114	110	106	96	76	75	98	96	106	102	145	146	111	108	141	131
NRAS_G13I_1	TATTCTGGCT	443	433	461	440	561	523	422	401	841	811	379	363	592	568	416	402	536	488	563	510	540	502	370	340	433	399	468	427	610	555	638	581	315	307	378	363	281	281	322	312	409	396	278	268	476	465	263	263
NRAS_G13I_2	TTCATGCATC	768	734	923	872	881	841	759	717	1416	1315	849	792	1043	992	1008	963	1082	969	1143	984	927	823	804	724	1264	1101	1038	928	1093	989	1110	1005	845	808	840	794	934	900	928	899	1070	1026	731	705	1473	1406	1058	1010
NRAS_G13I_3	GTGTTATTGG	514	470	722	656	658	592	629	588	714	639	673	614	739	678	661	601	903	759	740	620	706	621	676	571	932	795	660	567	882	752	701	614	709	651	899	840	658	600	642	594	676	619	484	463	754	713	548	515
NRAS_p.G13N_1	GCAACGAATT	412	381	378	359	367	344	387	364	720	673	425	415	633	604	363	351	574	510	488	433	539	483	488	417	364	321	526	476	542	504	529	471	368	353	416	397	505	498	663	646	374	356	327	314	511	493	523	505
NRAS_p.G13N_2	GGCGAATTGA	335	305	584	544	384	358	304	283	710	665	427	393	651	621	369	350	536	468	656	540	423	367	327	290	367	290	460	389	379	327	605	531	477	458	595	568	395	371	567	534	429	398	486	473	672	640	442	430
NRAS_p.G13N_3	TGATGCAGTT	500	459	541	507	340	318	226	206	659	587	325	298	405	373	344	319	487	409	668	561	316	282	373	315	355	290	422	376	287	265	459	406	453	422	593	555	272	259	593	556	348	321	362	345	649	616	345	322
NRAS_p.G13R_1	GCTCTCATAA	972	908	878	818	993	939	804	743	1336	1228	980	921	1163	1074	823	779	1049	934	1272	1099	1092	974	1046	931	1234	1071	957	862	1054	931	1169	1050	945	915	1138	1080	1151	1089	1122	1079	1062	1021	744	712	1282	1246	952	919
NRAS_p.G13R_2	ACAACGGTCA	1338	1279	1415	1337	1405	1319	940	867	1651	1577	1421	1346	1623	1543	1095	1049	1465	1316	1683	1495	1073	967	1088	990	1221	1081	1289	1158	1441	1290	1271	1125	1122	1109	1149	1107	1208	1183	1503	1422	1308	1243	1231	1191	1947	1891	1236	1194
NRAS_p.G13R_3	CATTTGCAGC	1089	1030	1087	1006	1049	989	888	837	1461	1346	1198	1126	1226	1149	1077	1011	905	800	1360	1189	1014	896	1005	900	1081	960	1211	1098	1255	1126	1500	1365	1202	1153	1017	970	1083	1046	1439	1373	1100	1048	1161	1130	1715	1641	1268	1216
NRAS_p.G13S_1	TCGGTACATT	231	220	184	167	153	138	199	186	234	216	265	243	373	344	218	200	198	175	248	200	179	159	284	242	180	156	232	201	232	192	187	162	158	154	163	158	178	168	244	238	131	119	160	149	274	247	181	167
NRAS_p.G13S_2	TCATTCCCTA	161	151	126	116	136	127	118	111	210	209	145	134	189	177	104	100	90	90	164	141	101	93	173	147	97	89	152	138	145	128	165	150	135	134	195	180	125	123	182	181	188	181	73	82	171	159	100	96
NRAS_p.G13S_3	AAGGATCGTA	70	61	142	125	84	71	59	54	51	48	158	145	228	207	102	97	121	110	105	90	71	57	79	68	127	115	124	100	114	93	109	91	104	102	85	80	75	67	155	143	163	155	160	154	61	58	82	77
NRAS_p.G13V_1	TGCTTCCTTG	1191	1162	1426	1354	1135	1083	1267	1194	1844	1748	1415	1326	1770	1684	1250	1205	1289	1165	1695	1522	1244	1133	1600	1448	1519	1349	1316	1190	1500	1360	1408	1280	1125	1077	1240	1190	1181	1132	1069	1038	1390	1344	888	865	1480	1425	1163	1119
NRAS_p.G13V_2	CCATTGGTTA	866	813	926	856	675	633	808	755	950	903	1010	943	1184	1093	647	591	822	694	1118	968	881	776	932	818	1217	1047	1089	948	977	852	1042	916	1038	977	987	931	1033	982	1140	1094	766	710	845	815	1268	1197	935	888
NRAS_p.G13V_3	GTCCGAGGAT	71	63	179	169	109	105	118	115	313	282	84	81	132	125	149	136	120	106	153	130	112	96	115	95	108	89	152	137	190	166	92	81	126	116	143	129	116	99	49	46	89	83	91	90	126	122	134	130
NRAS_p.S17N_1	ATCAAGCCTC	26	27	9	9	17	17	29	23	0	0	35	35	5	5	20	18	14	12	10	10	3	3	0	0	9	8	7	7	9	7	15	15	7	8	27	25	10	9	13	13	16	13	9	8	16	16	19	18
NRAS_p.S17N_2	GCAGAAAGAT	0	0	32	29	20	18	49	44	26	25	40	32	73	62	28	25	21	19	22	15	26	22	31	28	41	37	29	24	26	24	30	26	19	19	20	19	4	3	31	27	6	5	22	19	17	17	13	11
NRAS_p.S17N_3	AATGCAACAC	9	8	0	0	19	19	8	8	41	38	13	13	47	47	0	0	13	11	8	9	7	7	27	25	0	0	10	19	6	5	18	14	0	0	6	5	17	17	0	0	0	0	0	0	7	7	25	24
NRAS_p.A18T_1	CTCGTTCTAT	20	20	35	34	16	14	0	0	22	23	8	8	0	0	28	26	8	8	21	20	28	22	0	0	11	7	15	12	32	28	0	0	18	18	0	0	31	28	0	0	6	6	5	12	61	55	15	13
NRAS_p.A18T_2	AACTAGCGAC	43	38	38	35	50	47	56	63	30	27	23	23	10	10	50	50	20	17	37	37	30	26	1	1	10	11	17	16	67	61	27	27	0	0	48	45	30	28	34	32	4	4	53	52	30	28	56	52
NRAS_p.A18T_3	AAAGGACCCG	35	34	31	30	39	39	53	52	41	37	45	41	70	70	63	55	48	43	59	56	20	18	78	74	28	28	22	22	62	56	23	21	39	38	10	10	43	42	48	44	59	57	11	12	52	52	93	89
NRAS_p.Q22K_1	CCACTATCCT	172	170	130	122	67	63	107	105	170	157	121	116	254	235	104	96	105	90	206	184	74	65	87	82	149	117	167	156	79	71	150	135	134	131	97	90	85	82	120	119	82	81	159	154	189	170	132	125
NRAS_p.Q22K_2	GCAATAACCT	94	87	139	129	166	160	189	174	176	160	162	156	291	276	214	210	139	131	198	183	160	149	113	101	133	123	166	151	206	188	142	133	168	163	112	112	127	118	246	242	142	132	178	172	248	248	135	130
NRAS_p.Q22K_3	TGCTACTCGC	198	187	93	88	85	83	90	86	121	112	178	169	158	154	134	122	72	65	123	109	93	80	82	70	146	124	64	59	141	128	105	97	106	106	119	115	92	90	137	131	121	120	92	88	137	133	113	105
NRAS_E31K_1	CTGTGGGTGT	0	0	11	9	0	0	0	0	0	0	0	0	2	2	0	0	0	1	14	11	0	0	0	0	12	10	0	0	11	7	0	0	0	0	0	0	0	0	0	0	0	0	0	0	9	10	0	0
NRAS_E31K_2	CCGCTTACTT	17	17	12	12	16	15	13	11	0	0	7	7	13	10	6	5	0	0	0	0	31	25	0	0	0	0	0	0	21	16	13	11	12	13	0	0	0	0	0	0	12	10	0	0	5	4	0	0
NRAS_E31K_3	TTGAGGGAGA	9	8	8	8	0	0	0	0	0	0	0	0	0	0	0	0	0	0	0	0	2	2	23	22	0	0	0	0	0	0	13	12	0	0	0	0	15	13	0	0	0	0	0	0	13	11	0	0
NRAS_D47H_1	CCCCTAAGAA	0	0	0	0	0	0	0	0	0	0	0	0	13	12	5	6	0	0	0	0	0	0	0	0	0	0	7	7	0	0	30	27	20	19	0	0	9	9	16	16	0	0	0	0	0	0	0	0
NRAS_D47H_2	AATCGGGTTA	2	2	14	14	16	16	8	7	17	16	16	16	34	29	8	8	0	0	13	12	18	13	0	0	5	2	0	0	1	2	2	1	14	13	0	0	11	10	35	34	10	9	10	9	41	38	0	0
NRAS_D47H_3	TCGACTTCGA	92	91	17	16	60	59	36	33	67	61	31	29	70	64	7	7	52	49	70	64	37	31	33	32	34	30	13	12	27	27	16	13	31	29	50	49	76	74	24	23	40	37	15	13	26	25	8	7
NRAS_p.E49K_1	TTTATGCTCC	71	69	67	63	29	28	86	75	162	149	65	62	133	125	78	76	76	70	110	97	41	37	31	24	55	51	52	47	69	63	95	90	94	90	57	52	145	141	53	50	53	52	32	34	33	32	57	56
NRAS_p.E49K_2	GACGCTGAAG	52	47	50	39	34	32	66	61	51	48	63	52	53	47	28	24	25	21	50	44	59	53	34	28	62	58	39	35	61	52	38	32	35	33	20	21	50	47	16	23	63	60	32	29	27	27	73	71
NRAS_p.E49K_3	AATGCTACCT	6	6	46	46	42	42	11	10	75	72	15	13	35	33	9	8	64	58	1	0	44	40	4	4	72	60	33	30	29	24	42	38	23	23	20	18	36	34	37	36	0	0	3	3	26	26	12	11
NRAS_T50A_1	GTACGAATTC	47	43	91	85	84	78	72	71	93	89	64	64	76	74	2	2	87	77	50	28	46	43	80	69	21	18	39	32	58	48	82	67	49	46	83	80	56	54	70	59	19	20	30	30	68	64	33	33
NRAS_T50A_2	TCTAACTCAC	8	6	23	20	65	59	39	38	24	24	21	20	28	26	23	22	59	53	0	0	40	37	34	30	0	0	25	23	32	29	61	55	24	22	60	57	88	86	33	31	14	15	12	12	90	84	32	29
NRAS_T50A_3	GCTCCATTCA	18	16	43	38	14	12	18	16	14	14	12	10	0	0	49	49	0	0	35	30	5	5	4	4	19	17	38	36	13	12	0	0	33	29	38	37	38	34	0	0	0	0	17	15	16	13	9	9
NRAS_p.D54G_1	GGTTACGGTT	0	0	7	6	0	0	9	8	30	23	5	4	26	23	11	8	8	8	0	0	0	0	9	6	0	0	10	9	0	0	0	0	8	7	17	15	13	13	10	10	8	8	0	0	1	1	8	8
NRAS_p.D54G_2	GAACAAGCGT	19	14	4	3	2	2	18	17	12	10	8	8	19	17	9	8	56	47	18	16	27	24	0	0	44	40	0	0	0	0	10	7	0	0	24	25	12	12	11	11	26	25	19	17	0	0	20	19
NRAS_p.D54G_3	TGGCTAAAGG	11	9	24	24	0	0	8	7	15	14	0	0	0	0	7	7	11	11	24	21	31	27	0	0	7	7	8	7	0	0	0	0	20	19	23	19	0	0	0	0	12	12	18	18	24	23	0	0
NRAS_p.T58I_1	AAGCTTGTCA	142	136	290	283	167	152	171	159	240	226	169	155	244	225	175	165	123	107	196	173	297	274	135	116	172	153	197	174	156	133	162	129	177	170	102	92	164	162	205	188	159	159	112	104	263	249	95	94
NRAS_p.T58I_2	ATAGCCAGTA	119	106	171	158	55	51	90	81	94	87	151	136	131	124	68	67	163	140	146	130	147	133	75	65	91	77	161	140	96	79	151	132	66	58	188	169	97	87	125	117	143	135	132	139	71	61	141	135
NRAS_p.T58I_3	AGTGACGAGC	90	81	89	82	122	112	148	123	181	169	77	71	158	140	78	71	166	137	90	87	117	107	80	69	232	200	58	52	206	181	108	88	59	56	134	128	75	73	148	142	114	103	109	101	158	155	111	106
NRAS_T58K_1	CTTAAGACGA	45	42	31	29	16	17	16	16	21	20	47	44	96	90	30	28	37	35	37	29	33	29	25	24	23	19	24	22	47	42	42	35	69	67	16	15	0	0	22	23	41	42	48	46	56	52	27	27
NRAS_T58K_2	AGTGCCTCAT	24	23	5	5	2	2	11	10	36	34	0	0	26	24	0	0	32	27	26	20	26	24	22	19	6	5	19	18	15	17	23	21	15	15	0	0	20	17	23	22	17	16	30	30	39	36	28	27
NRAS_T58K_3	GGTGGAATGC	30	27	4	2	16	15	4	4	1	0	33	29	11	8	30	28	0	0	23	18	37	34	11	9	42	35	23	19	0	0	0	0	10	8	5	5	17	16	19	19	9	5	11	9	16	16	7	7
NRAS_p.A59D_1	ACATGCCTGC	162	156	242	221	287	271	159	150	331	302	184	163	319	304	243	231	160	150	331	293	168	151	213	187	331	270	180	166	303	277	272	252	193	182	172	162	212	204	245	232	313	289	241	238	265	252	376	363
NRAS_p.A59D_2	GAAGATTCGG	198	178	352	327	240	233	306	292	375	344	270	255	461	437	257	240	159	134	331	288	182	166	154	133	410	338	222	190	326	296	360	316	247	242	259	248	294	282	266	249	320	303	199	190	381	364	357	339
NRAS_p.A59D_3	GTTCACCTTG	153	149	139	134	164	156	121	121	166	162	236	224	115	115	120	114	140	121	261	234	151	138	127	117	220	205	208	190	206	186	145	134	193	181	96	93	232	228	135	129	174	165	179	174	238	234	216	212
NRAS_A59S_1	GGTATCTATG	86	72	77	71	59	57	54	50	84	80	106	94	81	76	98	87	123	108	65	53	40	37	82	73	65	53	74	61	74	57	52	46	75	61	58	54	34	31	43	38	58	54	130	118	104	94	40	37
NRAS_A59S_2	ACAGAGGGCT	121	114	140	130	126	119	93	85	151	142	95	84	215	208	99	90	133	120	85	74	204	182	68	61	184	163	137	128	162	145	141	123	183	169	132	123	225	214	164	161	114	104	153	145	201	193	80	78
NRAS_A59S_3	GGCAGAAACG	179	168	94	88	122	118	25	24	163	160	127	125	86	84	186	176	208	178	103	95	101	97	83	74	153	141	198	173	167	151	128	107	85	86	113	106	143	135	167	166	196	188	103	101	211	208	139	138
NRAS_p.A59T_1	ACATCGCTCA	1170	1086	1311	1198	1056	991	1023	957	1590	1503	1001	942	1321	1252	977	914	1342	1186	1428	1237	1057	936	1113	979	1124	983	1111	972	1167	1033	1357	1220	1009	986	1021	972	1131	1098	1280	1231	939	911	1015	1001	1325	1275	1074	1027
NRAS_p.A59T_2	AGATGATTCG	782	723	983	909	1051	982	829	770	1386	1274	1001	939	1126	1038	716	667	742	656	1323	1148	874	764	851	752	1098	942	892	788	920	820	1015	894	976	931	930	897	982	931	677	647	939	902	806	766	1108	1048	786	754
NRAS_p.A59T_3	ATGGTTAACC	585	552	823	724	687	624	607	545	869	760	794	733	952	812	560	505	690	610	1040	870	606	558	813	706	528	424	690	610	746	632	783	693	725	697	860	801	580	536	773	731	646	584	696	650	1014	917	706	655
NRAS_A59V_1	GTAAACGTAG	38	32	26	25	34	30	12	11	33	32	19	16	13	12	8	7	0	0	47	41	0	0	15	14	42	42	24	20	8	8	20	16	1	1	5	4	40	37	55	50	14	14	36	33	26	26	24	24
NRAS_A59V_2	CACCAGCACT	0	0	9	9	9	9	0	0	0	0	9	9	0	0	3	3	0	0	0	0	25	22	0	0	20	16	0	0	0	0	22	19	7	7	1	1	0	0	19	18	10	10	0	0	19	20	0	0
NRAS_A59V_3	TGACTCGTCC	6	4	0	0	0	0	0	0	0	0	1	1	0	0	11	11	17	14	16	15	7	7	7	5	0	0	10	9	2	2	13	13	8	8	0	0	0	0	7	7	0	0	7	7	0	0	11	11
NRAS_p.G60E_1	GTCTGTGCAA	326	299	299	274	233	212	221	192	381	352	302	276	356	326	332	306	304	267	343	300	319	270	242	212	331	278	178	157	313	284	300	262	251	240	203	194	260	251	313	296	229	215	201	180	419	394	242	235
NRAS_p.G60E_2	ACCGAACGGT	175	160	257	220	184	162	145	133	341	300	292	256	237	216	216	191	228	199	311	253	256	218	251	220	200	159	264	221	322	269	154	127	322	306	193	179	229	216	260	241	220	207	251	228	339	314	221	209
NRAS_p.G60E_3	GTAGCGCATT	137	131	173	167	169	166	102	91	123	108	128	119	251	230	122	117	260	221	254	220	235	204	113	95	189	157	205	179	78	65	216	197	123	116	127	122	56	50	150	140	129	123	111	114	236	232	176	164
NRAS_p.G60V_1	ATCGTCAACA	82	80	130	118	86	79	149	145	133	122	54	50	147	135	34	33	132	117	137	122	43	39	76	67	94	80	82	71	63	55	173	158	66	65	151	141	133	127	108	103	98	93	83	80	137	133	101	98
NRAS_p.G60V_2	TCTAGGTAGG	86	70	78	68	97	80	154	140	201	175	81	69	141	119	44	38	111	94	99	77	192	166	125	103	162	136	85	75	200	166	146	121	115	109	111	103	135	127	141	124	95	83	63	56	172	156	84	72
NRAS_p.G60V_3	CCACCTGTGA	116	102	141	131	217	208	138	121	101	96	131	125	205	193	176	164	117	107	146	125	164	142	124	111	154	139	185	159	178	165	152	132	126	118	167	156	145	135	121	118	82	81	151	147	168	163	144	143
NRAS_Q61_E62delinsHK_1	AAGACCGATT	572	540	979	922	648	622	460	433	790	747	640	611	867	824	597	591	582	537	903	813	594	544	669	617	519	479	642	593	680	615	614	587	675	641	434	405	625	599	753	725	515	499	412	400	763	742	562	556
NRAS_Q61_E62delinsHK_2	GAACCAAATC	379	354	487	455	375	360	385	356	567	549	447	421	696	658	446	422	464	391	646	562	453	398	439	392	392	357	460	409	744	652	496	443	351	337	486	469	543	527	450	435	495	475	464	441	616	590	394	379
NRAS_Q61_E62delinsHK_3	TGGTTCGGAT	483	436	566	514	586	542	437	409	733	666	382	361	743	696	510	479	536	460	510	445	554	475	451	392	590	525	523	444	535	455	625	547	494	468	523	485	407	370	584	553	562	518	481	455	816	757	553	514
NRAS_Q61_E62delinsKK_1	TTAGAGCTTG	204	186	471	434	287	265	228	215	352	326	335	318	597	570	253	243	353	311	337	289	316	264	298	259	427	366	364	315	333	295	331	306	456	440	286	266	275	267	319	309	355	332	207	197	400	380	262	245
NRAS_Q61_E62delinsKK_2	CACCCTAGAG	290	279	318	300	196	189	263	250	482	468	411	408	380	367	180	169	246	224	334	280	246	213	270	245	391	364	329	296	421	380	323	287	362	352	339	319	340	332	399	384	268	256	252	247	514	505	428	418
NRAS_Q61_E62delinsKK_3	GTTACGCCTC	268	250	442	414	417	384	357	338	583	528	432	403	333	290	300	277	455	406	523	451	475	415	404	353	471	414	467	397	422	378	426	382	352	346	350	334	337	326	420	394	292	281	266	252	446	432	344	334
NRAS_p.Q61=_1	CTGACTTGGA	18	18	74	69	21	19	66	58	41	37	53	46	133	121	38	33	27	23	9	7	25	21	82	71	42	41	32	28	96	89	22	18	18	17	56	55	20	19	54	49	10	10	35	32	42	41	37	36
NRAS_p.Q61=_2	CTCCTATGCA	74	71	139	127	98	94	85	81	107	97	59	53	113	109	51	44	82	69	127	110	105	90	44	43	149	135	108	91	57	54	84	70	109	108	72	70	78	75	76	74	85	83	26	27	52	51	83	78
NRAS_p.Q61=_3	AAACAAGGCG	68	65	112	104	173	165	119	117	176	168	138	125	182	173	145	137	157	139	226	196	153	135	97	86	104	91	204	182	158	133	186	169	192	175	137	135	115	114	127	121	154	149	143	142	164	161	120	115
NRAS_p.Q61E_1	ATCTGCAGCT	770	727	696	645	730	691	485	442	911	846	772	715	909	848	575	530	534	479	886	770	651	579	708	626	918	800	815	699	907	781	804	701	445	439	575	546	642	608	676	644	729	682	409	387	945	899	611	570
NRAS_p.Q61E_2	CGGACGAGAT	25	22	21	22	28	27	0	0	45	41	16	16	46	46	13	12	14	11	17	15	0	0	40	31	0	0	0	0	26	19	14	11	5	5	19	16	9	8	4	3	7	6	8	8	11	11	0	0
NRAS_p.Q61E_3	CAAGTGGATT	398	345	445	386	410	369	385	346	545	485	413	370	520	461	294	264	424	347	374	299	306	257	277	230	308	261	310	261	413	351	558	471	274	248	228	214	368	335	430	390	325	300	414	387	354	327	316	288
NRAS_p.Q61H_1	CCGAAGGAGT	998	897	1202	1073	980	865	787	689	1568	1399	1085	989	1555	1382	857	762	772	634	1242	1028	1029	887	1116	918	1160	968	970	799	1156	951	1078	903	996	935	1059	970	1036	973	1298	1192	1067	1000	997	911	1456	1350	1143	1072
NRAS_p.Q61H_2	TTCACCAATC	850	830	849	817	768	736	762	739	1110	1075	762	731	1304	1254	762	742	887	823	1032	940	967	918	1070	967	983	897	1049	964	1233	1149	1190	1108	819	806	658	649	846	834	1040	1022	1035	1016	800	786	1218	1199	867	854
NRAS_p.Q61H_3	AAGATCTGCA	838	805	940	875	825	767	776	717	1287	1187	873	821	1162	1094	663	611	731	650	1105	969	733	641	791	698	1211	1048	819	728	1002	901	906	792	889	847	898	865	942	904	1085	1044	833	791	855	818	1096	1058	882	859
NRAS_Q61I_1	CTAAGCGACA	543	510	661	618	744	715	444	416	952	894	696	657	615	578	523	488	771	669	782	671	662	596	575	512	872	776	763	690	957	861	795	720	626	605	662	631	711	674	624	618	702	672	712	686	922	865	679	657
NRAS_Q61I_2	ATGCAGCATA	779	737	895	815	711	675	537	480	1171	1076	833	772	1253	1163	906	830	792	704	1147	974	858	733	810	716	855	727	876	787	1000	888	992	896	831	793	1112	1084	817	786	931	890	817	786	917	878	1042	1001	1093	1045
NRAS_Q61I_3	GACTGGGACT	732	686	619	604	695	657	525	496	775	740	816	763	971	894	708	650	617	529	717	633	557	480	650	584	701	620	828	742	538	457	727	655	551	522	680	657	747	727	569	552	763	727	619	594	783	745	631	600
NRAS_p.Q61K_1	CGCATTGTTG	426	395	481	445	558	528	434	402	842	803	373	358	702	657	398	371	548	471	534	455	434	375	417	367	574	499	581	501	445	394	566	506	416	395	521	495	522	502	497	489	498	469	444	423	607	585	538	517
NRAS_p.Q61K_2	GCAATTACCT	480	464	804	777	599	579	494	485	853	833	746	726	783	751	582	572	751	697	905	844	630	570	551	495	641	591	755	700	976	896	727	669	803	805	750	740	762	751	736	715	735	724	843	825	995	978	732	702
NRAS_p.Q61K_3	AACAACCACA	540	529	754	719	619	585	542	526	718	694	779	754	956	925	520	504	717	654	757	679	658	601	548	504	717	645	713	660	703	653	509	449	848	848	812	787	705	689	769	752	613	603	674	672	773	764	552	543
NRAS_p.Q61L_1	TGTTCGCCTG	579	545	688	633	825	763	671	617	837	769	715	666	882	807	574	528	637	550	1044	895	838	734	607	522	852	742	839	745	743	676	697	613	582	553	903	852	786	747	904	853	765	730	652	619	962	915	648	627
NRAS_p.Q61L_2	ATCCCGGAGT	1038	942	1223	1100	1053	956	684	626	1541	1402	1124	1041	1415	1280	725	654	956	817	1193	983	935	808	1024	857	1153	967	1081	916	1191	1023	1208	1019	927	871	1052	978	1002	947	1104	1027	1039	964	753	717	1263	1200	872	809
NRAS_p.Q61L_3	TATGGGTGCT	929	844	936	839	1017	917	843	744	1036	907	1184	1048	1327	1193	854	754	919	765	1152	950	916	781	1237	999	1142	954	1086	935	1314	1106	1274	1052	1270	1168	1204	1125	947	877	1065	971	1050	972	906	845	1397	1275	977	898
NRAS_p.Q61P_1	GTAAGTCTAC	685	633	555	514	486	454	617	576	1017	941	639	589	1105	1035	656	613	617	534	797	695	701	612	727	639	746	669	699	634	710	620	680	609	658	617	520	496	444	414	762	728	533	503	623	611	704	682	580	553
NRAS_p.Q61P_2	GTACTATTCC	411	386	464	426	447	427	285	268	542	508	468	438	397	371	339	310	416	392	365	321	423	383	522	472	521	474	508	478	442	398	509	486	477	457	465	433	401	379	464	437	334	295	454	425	560	530	387	358
NRAS_p.Q61P_3	CATACGAAAG	643	599	628	590	603	572	625	598	905	851	777	739	832	787	539	502	693	625	690	597	707	635	638	557	706	633	728	643	654	580	776	703	497	486	620	586	595	578	638	603	586	561	591	560	793	757	670	632
NRAS_p.Q61R_1	TCGTTTGTGC	543	496	603	555	476	430	406	369	543	467	681	628	646	588	334	302	640	542	648	535	651	570	572	501	525	403	543	460	653	555	596	514	429	407	572	530	500	473	532	496	654	578	623	586	875	829	668	639
NRAS_p.Q61R_2	CACTACAGGC	445	418	449	427	441	435	308	296	356	333	329	321	503	481	347	334	407	374	615	556	416	384	339	312	442	402	447	401	415	378	456	432	366	359	390	385	411	399	497	490	464	448	282	275	616	594	320	319
NRAS_p.Q61R_3	GGGGTAAGCA	554	504	656	609	558	508	395	340	680	615	554	505	485	444	418	392	732	609	651	550	606	511	459	376	602	503	584	497	625	522	556	487	478	448	544	505	567	543	521	496	571	504	420	386	596	552	575	557
NRAS_p.E62Kfs*6_1	ACGGTAAATG	27	26	11	11	23	21	30	29	48	42	32	28	14	13	38	33	0	0	2	1	18	15	11	5	26	18	23	15	15	12	28	25	12	11	7	8	17	14	4	3	0	0	12	11	9	9	33	30
NRAS_p.E62Kfs*6_2	ACATACGAGT	21	21	29	28	0	0	13	12	24	24	10	9	41	39	17	13	19	17	0	0	0	0	18	14	17	15	11	10	10	8	28	25	20	18	1	0	27	25	4	4	11	11	3	3	31	31	0	0
NRAS_p.E62Kfs*6_3	ACTCTACTGT	6	4	12	11	34	30	5	5	20	17	7	5	0	0	13	12	0	0	40	33	3	3	11	6	1	1	10	8	0	0	0	0	9	9	0	0	24	23	7	7	0	0	3	3	0	0	7	6
NRAS_p.E62Q_1	CGACTGAAGC	34	34	22	18	22	21	17	17	68	64	14	14	35	33	0	0	29	26	23	21	29	27	10	10	36	28	14	12	28	24	19	18	34	34	0	0	31	31	25	23	31	24	5	5	16	17	32	28
NRAS_p.E62Q_2	TTCCACATCA	10	9	0	0	11	8	0	0	24	24	12	11	21	19	0	0	20	19	0	0	8	8	6	5	15	14	0	0	3	2	6	6	9	9	7	7	9	9	0	0	3	4	5	5	9	9	0	0
NRAS_p.E62Q_3	ATGTACATGG	0	0	10	8	0	0	8	6	0	0	6	5	0	0	0	0	16	12	15	14	12	10	0	0	15	10	10	9	10	10	0	0	0	0	1	1	0	0	0	0	8	8	0	0	0	0	0	0
NRAS_p.Y64D_1	CTCCATACGC	213	205	235	226	134	134	124	119	473	435	231	219	242	229	176	163	171	153	214	188	207	194	245	220	190	164	188	172	193	174	242	216	231	220	213	213	232	231	227	212	168	162	234	228	295	280	217	214
NRAS_p.Y64D_2	CGAGACCAGT	237	218	357	330	260	246	259	243	322	297	318	295	388	358	257	241	316	265	257	219	238	212	298	244	280	238	277	244	295	265	295	266	359	345	285	277	274	265	435	399	240	212	326	298	399	379	316	299
NRAS_p.Y64D_3	GGGCTCTTCA	382	357	367	345	311	295	263	237	406	383	321	301	416	382	315	294	311	275	397	357	338	314	308	287	314	280	269	256	332	307	278	254	244	231	381	360	279	264	246	235	239	226	224	213	379	371	339	327
NRAS_p.Y64N_1	GTCATAGCCG	525	494	530	500	407	380	242	226	526	490	474	445	482	446	336	316	590	522	573	509	314	279	522	472	534	471	297	277	469	420	430	368	300	285	430	416	379	360	494	473	420	402	407	398	526	508	430	402
NRAS_p.Y64N_2	CGTAAGGTGT	209	182	365	321	320	279	284	259	296	255	290	260	490	394	234	208	273	215	359	288	274	218	261	208	457	376	228	186	388	313	497	392	317	286	450	383	250	228	244	215	365	328	352	327	365	325	264	239
NRAS_p.Y64N_3	GATATGATGG	87	81	109	106	129	121	173	164	111	101	89	84	132	127	90	86	111	102	99	89	112	91	31	25	149	128	175	152	128	115	90	84	118	114	100	98	66	61	100	95	144	136	134	124	121	108	38	38
NRAS_p.S65C_1	AAGCTGTTCC	88	80	68	72	25	24	21	18	68	59	52	50	29	29	58	56	43	41	51	48	25	26	14	14	54	47	35	33	62	54	27	27	46	41	86	84	81	76	43	39	19	16	8	7	65	61	47	44
NRAS_p.S65C_2	GTGACTCCCT	29	28	65	61	60	56	63	58	28	26	73	70	42	39	31	29	18	17	64	53	64	50	30	26	101	84	21	19	52	44	17	14	35	35	9	9	23	20	40	34	19	19	33	28	82	77	16	16
NRAS_p.S65C_3	TAGCGTCACG	51	51	82	81	39	39	16	15	23	22	35	33	39	37	13	11	26	22	71	65	35	31	34	30	24	21	21	20	41	37	41	36	30	28	43	43	61	61	27	27	3	4	64	58	6	6	82	81
NRAS_p.A66T_1	GTCCGGAGAA	18	18	22	21	9	9	13	13	30	24	46	43	27	25	32	28	69	56	0	0	33	32	35	33	36	31	19	17	13	11	15	14	31	28	8	8	33	30	13	10	34	29	15	15	11	11	26	26
NRAS_p.A66T_2	GATAACTGGT	45	41	15	15	14	12	35	32	0	0	0	0	21	16	12	12	42	36	10	7	9	6	10	9	42	35	33	31	10	7	19	16	15	12	22	22	52	47	0	0	11	8	14	14	12	12	10	8
NRAS_p.A66T_3	GCAAGAGTTG	83	72	37	34	30	28	18	18	79	68	56	55	77	68	13	12	43	31	23	22	7	7	55	41	28	26	17	15	64	53	17	15	50	46	92	89	41	39	39	35	14	14	35	33	33	34	37	34
NRAS_A66V_1	GGACATTCTG	0	0	13	13	12	10	8	7	13	12	24	23	30	28	10	9	10	9	15	14	12	11	0	0	0	0	8	7	30	31	0	0	5	3	0	0	16	14	30	29	0	0	0	0	11	10	13	12
NRAS_A66V_2	CTCCGAGGTA	32	29	11	8	5	4	8	8	15	15	10	7	10	9	0	0	41	36	34	27	7	6	18	16	0	0	11	9	43	31	14	14	12	11	7	7	11	11	0	0	29	29	20	18	0	0	11	10
NRAS_A66V_3	GATGCTTGAA	11	11	0	0	13	11	0	0	28	27	10	9	14	12	0	0	0	0	27	25	11	10	4	3	24	19	28	25	12	12	9	8	8	7	4	4	13	11	8	8	4	3	8	8	29	26	11	11
NRAS_M67I_1	CCTCTTCGCA	14	14	0	0	25	23	0	0	22	21	36	32	20	19	3	3	6	6	31	29	26	22	27	22	10	8	24	21	6	6	15	12	12	12	14	14	33	33	5	5	38	37	37	37	39	36	10	9
NRAS_M67I_2	ACCTTCGTGT	18	18	48	48	46	42	15	13	59	54	35	29	74	72	19	15	9	7	8	8	17	14	20	20	10	11	78	69	18	16	1	1	38	34	1	1	20	20	15	15	13	11	17	17	50	49	35	35
NRAS_M67I_3	GCAGATCCAC	15	14	59	58	29	29	2	2	11	10	15	15	53	52	26	23	12	12	23	21	11	9	11	11	8	6	11	9	19	16	19	14	11	11	13	12	7	7	30	28	11	11	0	0	6	6	19	19
NRAS_M67T_1	TCGTCCAACT	18	16	8	8	7	6	16	16	13	13	0	0	45	41	21	20	21	2	4	5	0	0	29	23	35	29	20	18	7	7	5	5	8	8	12	12	0	0	8	8	5	5	6	6	14	14	0	0
NRAS_M67T_2	AAGTCAGTTG	25	23	10	10	19	18	10	10	11	11	9	9	38	37	8	8	0	0	16	12	0	0	20	17	23	18	22	16	13	8	17	15	24	24	0	0	0	0	24	22	0	0	0	0	9	9	0	0
NRAS_M67T_3	CTGGATAGCT	4	4	19	19	16	15	4	4	1	0	7	6	0	0	16	13	4	4	35	32	14	11	43	34	10	9	19	17	0	0	14	12	1	1	36	35	6	6	10	9	30	30	31	29	22	22	14	14
NRAS_p.R68T_1	TGGGATTGGT	15	14	27	24	1	0	7	7	11	9	9	7	49	43	31	30	23	19	40	31	14	13	49	44	15	14	19	17	52	43	25	18	4	4	0	0	9	9	51	45	9	9	28	25	13	13	21	19
NRAS_p.R68T_2	TGAGTCACGG	28	27	50	44	75	65	76	68	36	34	57	51	33	31	86	78	61	56	54	49	99	85	53	48	48	46	66	58	69	61	43	40	116	109	10	10	49	44	71	66	123	118	71	67	50	37	97	93
NRAS_p.R68T_3	GCTTGTAACC	9	8	14	11	33	32	31	29	31	27	71	69	42	35	19	17	20	16	0	0	32	28	4	5	53	43	15	14	30	19	59	54	11	10	21	19	62	59	16	14	36	33	52	49	64	48	45	44
NRAS_p.G75=_1	GTGCATCATC	27	23	40	37	24	22	7	7	100	93	12	11	56	49	18	18	63	58	29	28	17	15	23	20	80	70	80	67	60	52	41	35	31	30	37	37	62	59	4	4	31	31	35	34	46	44	28	27
NRAS_p.G75=_2	CGTATGGAAG	0	0	0	0	13	12	0	0	17	15	0	0	0	0	0	0	14	11	0	0	7	5	11	8	8	6	0	0	0	0	0	0	0	0	0	0	3	3	0	0	0	0	4	4	10	9	5	5
NRAS_p.G75=_3	CGTATGCAGA	0	1	0	0	9	10	1	1	12	10	12	10	0	0	24	22	0	0	0	0	0	0	0	1	0	0	12	11	0	0	6	6	13	11	0	0	0	0	10	9	0	0	1	0	8	8	0	0
NRAS_p.E76K_1	GGCTGTGAAT	1	0	0	0	10	10	5	5	0	0	0	0	0	0	0	0	0	0	0	0	44	37	0	0	10	8	20	19	0	0	13	12	0	0	0	0	0	0	0	0	7	7	0	0	0	0	0	0
NRAS_p.E76K_2	AGAAAGCCGG	10	10	0	0	7	7	11	9	32	31	8	8	0	0	6	6	0	0	11	11	0	0	5	3	7	7	6	4	0	0	0	0	4	3	0	1	5	5	0	0	0	0	0	0	0	0	6	6
NRAS_p.E76K_3	GAACCACATG	0	0	6	6	23	21	7	7	0	0	0	0	43	41	0	0	0	0	0	0	0	0	9	8	0	0	0	0	8	8	0	0	0	0	39	39	5	5	4	5	0	0	7	5	1	0	0	0
NRAS_F78L_1	CTTCAGACAC	0	0	10	9	7	7	9	9	5	5	25	25	0	0	0	0	12	11	24	23	10	10	11	10	23	21	0	0	23	19	0	0	0	0	10	10	13	12	0	0	8	5	0	0	0	0	6	6
NRAS_F78L_2	CAGCTGCAGT	16	15	9	9	6	5	12	12	0	0	28	27	17	17	22	19	35	29	13	8	12	11	1	1	13	11	0	0	0	0	0	0	0	0	0	0	0	0	8	8	0	0	10	10	9	8	0	0
NRAS_F78L_3	ATGCTATTCG	0	0	19	19	4	4	9	8	0	0	13	13	10	10	0	0	8	6	8	8	0	0	0	0	0	0	0	0	13	13	5	4	17	18	11	11	4	4	20	20	0	0	11	11	17	16	0	0
NRAS_p.N85S_1	TCTGGCTGGT	15	14	10	9	9	9	4	4	28	26	7	7	25	24	0	0	24	21	12	9	0	0	13	9	27	23	9	8	0	0	17	12	10	9	0	0	12	12	6	5	4	4	0	0	0	0	7	6
NRAS_p.N85S_2	ACCTGAGCAT	38	43	9	9	16	16	10	9	29	27	9	9	52	50	23	21	0	0	29	23	8	8	9	8	6	6	34	32	0	0	45	40	0	0	39	41	23	23	23	22	28	27	28	26	8	7	11	10
NRAS_p.N85S_3	GCCCATGTAA	87	84	32	32	39	39	28	28	46	40	62	58	116	107	32	32	33	26	27	23	51	48	69	55	32	27	37	32	91	83	61	54	25	23	39	38	26	28	60	56	46	44	100	98	40	37	98	92
NRAS_p.A91V_1	GGAGCAAAGT	0	0	18	17	9	8	10	8	41	35	0	0	38	35	37	35	12	11	0	1	4	4	5	3	24	19	43	38	0	0	0	0	0	0	8	7	21	18	8	6	12	12	0	0	9	7	47	42
NRAS_p.A91V_2	CCCACAGCTA	0	0	24	21	21	20	19	17	32	28	23	21	12	12	26	22	10	8	0	0	5	5	7	6	19	18	21	19	12	15	19	18	7	7	0	0	26	24	4	4	30	28	3	3	0	0	0	0
NRAS_p.A91V_3	CAGTGGTGGA	15	13	24	19	8	5	2	2	0	0	0	0	0	0	0	0	21	19	0	0	10	10	7	6	0	0	0	0	0	0	13	11	0	0	0	0	7	7	0	0	0	0	5	4	13	13	21	19
NRAS_p.D92N_1	AACGTGGACA	42	42	75	66	26	22	32	29	81	74	55	47	103	94	43	40	89	77	84	68	82	82	87	76	57	51	47	38	71	58	71	62	28	27	51	48	83	80	107	102	73	69	61	60	121	112	89	82
NRAS_p.D92N_2	AGTGACCGGA	116	111	35	33	119	108	25	22	51	49	121	113	91	85	38	42	69	62	53	44	80	71	116	104	77	73	120	100	66	62	99	87	100	97	78	72	73	73	75	69	44	42	37	36	91	84	89	81
NRAS_p.D92N_3	GCAGGTTCCA	21	18	33	27	45	42	15	15	149	140	74	72	64	59	38	28	40	36	30	28	36	32	37	28	24	16	29	24	70	55	16	15	41	39	50	46	28	27	40	37	38	36	15	12	16	16	23	23
NRAS_S106L_1	ACTCTAGCAT	17	15	6	6	12	12	6	6	54	51	24	24	0	0	0	0	1	1	16	15	21	19	0	0	9	8	13	12	11	9	23	22	11	11	0	0	19	19	0	0	16	16	9	8	6	6	16	14
NRAS_S106L_2	CAGCGTCTCA	40	37	51	48	59	56	72	67	9	9	40	48	62	56	20	18	18	17	55	48	64	58	48	37	43	36	51	46	27	25	39	34	25	24	16	15	25	26	19	19	72	68	61	60	79	76	42	37
NRAS_S106L_3	GCGTATGCGT	20	19	57	52	28	24	20	19	0	0	18	17	0	0	37	33	75	54	55	47	36	33	37	32	13	12	5	5	12	10	48	35	48	44	33	31	18	16	61	57	47	41	33	30	58	53	53	50
NRAS_K117M_1	TGGAAGGATC	131	123	163	150	208	184	180	171	250	229	198	188	381	364	142	139	233	208	239	213	143	128	213	190	260	209	160	143	145	129	236	218	172	171	201	189	152	145	201	195	190	180	187	176	313	296	201	194
NRAS_K117M_2	CTCAGGTATT	107	86	39	36	86	75	89	78	168	138	102	85	121	116	78	69	94	79	89	76	22	21	42	37	60	54	122	92	49	44	87	75	68	63	59	54	47	47	70	61	60	51	90	82	78	72	91	88
NRAS_K117M_3	GTTCCCTCTG	22	21	94	88	85	81	34	32	59	57	73	69	96	88	75	68	86	80	57	52	29	26	63	51	52	48	54	52	38	32	63	51	32	31	45	41	41	40	49	46	30	29	16	15	93	92	24	24
NRAS_K117R_1	GTCTCAAACC	63	58	47	45	27	27	79	68	54	47	31	30	92	82	136	123	98	86	175	149	102	94	143	121	137	116	137	129	73	59	66	58	73	70	45	44	68	70	81	77	69	69	80	77	118	112	103	94
NRAS_K117R_2	GTCGATAGTA	180	166	133	116	232	205	173	152	220	197	161	145	321	281	152	135	230	198	253	207	195	159	128	106	207	171	187	156	294	252	218	180	219	212	237	223	166	149	119	106	154	138	135	127	244	229	219	198
NRAS_K117R_3	ACCCTTAGCG	50	51	132	126	61	58	79	74	91	95	106	102	138	132	128	124	78	70	140	126	48	43	47	43	127	122	52	50	131	123	134	122	62	61	47	46	102	100	52	51	83	83	86	84	141	138	93	94
NRAS_p.E132K_1	CGATGTCAGA	17	15	0	0	8	7	19	18	13	13	9	6	10	10	0	0	8	8	17	14	24	20	27	20	0	0	8	6	20	18	14	12	8	8	0	0	17	17	0	0	0	0	6	5	23	21	17	16
NRAS_p.E132K_2	CATCGGAGTA	21	19	30	26	19	17	12	11	9	9	14	14	36	35	19	15	14	10	5	5	41	29	38	31	22	19	10	8	9	9	21	18	8	8	29	28	14	12	5	3	17	14	0	0	21	17	5	4
NRAS_p.E132K_3	GGTCTATCAA	16	14	0	0	24	23	0	0	15	15	0	0	32	31	7	7	9	7	11	11	27	24	11	11	14	14	0	0	7	7	23	20	11	11	12	12	22	20	0	0	6	7	6	6	18	17	23	23
NRAS_T144A_1	GAGGAAGACT	57	47	83	73	45	45	44	41	126	115	63	57	113	106	65	60	51	43	130	112	61	53	55	46	53	50	57	49	67	55	113	99	92	86	66	61	96	94	55	50	67	63	97	90	104	96	54	51
NRAS_T144A_2	TTGGGCTCAC	54	49	50	47	37	32	14	12	105	97	110	103	126	117	59	54	56	52	39	33	60	53	54	49	95	86	60	57	81	67	95	85	37	37	76	73	54	51	36	29	64	65	76	73	70	67	49	45
NRAS_T144A_3	ACTGTGCTCG	60	58	42	40	156	149	70	65	73	70	126	118	57	52	92	86	52	48	124	105	90	87	81	68	92	75	52	45	96	87	70	62	62	63	88	84	62	61	55	53	53	50	51	50	115	108	60	59
NRAS_A146S_1	CTACCGGTAA	30	28	37	35	55	53	30	28	62	57	142	129	39	38	40	41	0	0	66	57	49	42	60	52	40	32	47	43	47	46	50	39	19	16	17	15	28	27	12	10	37	34	48	47	33	33	27	26
NRAS_A146S_2	TTATGCTCGC	259	241	284	267	264	239	142	127	302	273	339	312	340	311	302	268	492	430	343	287	215	194	264	232	160	134	205	179	285	253	264	234	249	244	221	212	223	213	404	380	240	225	197	195	389	378	215	198
NRAS_A146S_3	CTGCCTACTT	75	67	24	23	44	46	63	58	94	86	87	80	87	83	62	56	49	42	90	74	87	76	70	61	102	85	75	66	97	87	67	61	42	42	77	74	69	68	47	45	70	69	36	34	142	138	53	52
NRAS_p.A146T_1	TTCTAGCGAT	100	93	141	136	148	141	194	175	181	168	203	187	225	208	175	152	164	144	142	112	135	117	145	129	141	125	106	93	267	227	74	62	134	128	142	136	196	187	172	159	123	111	105	99	162	157	78	75
NRAS_p.A146T_2	ACGACACTTA	487	467	446	436	554	534	584	568	882	882	594	569	777	731	741	710	771	703	771	683	629	581	589	544	709	633	700	628	645	592	689	647	549	533	626	606	524	517	619	600	636	628	613	598	922	902	635	616
NRAS_p.A146T_3	TATGGGGTGC	1161	1068	1463	1320	1178	1083	1087	995	1647	1434	1251	1158	1668	1529	1150	1040	1323	1127	1511	1288	1193	1015	1192	1020	1251	1000	1601	1378	1527	1322	1114	934	1256	1177	1461	1335	1473	1379	1565	1451	1213	1078	1254	1186	1660	1564	1365	1271
NRAS_p.A146V_1	TTGAACCATC	243	226	299	282	140	132	264	256	275	263	230	216	398	379	231	220	233	205	407	362	175	161	244	210	316	282	355	313	286	259	265	245	335	325	333	326	191	190	225	216	217	211	314	305	356	336	240	237
NRAS_p.A146V_2	ATCGACTGGT	498	455	557	508	484	443	423	387	553	492	403	360	672	615	521	471	413	358	561	488	328	293	513	432	499	432	462	397	580	504	517	439	428	395	442	420	508	479	525	506	467	440	438	407	610	575	455	430
NRAS_p.A146V_3	CACGCATATA	441	418	471	434	427	405	361	340	666	644	468	447	784	739	625	585	391	336	645	564	428	388	479	419	671	597	568	505	759	684	569	521	527	494	494	469	465	449	586	559	569	548	490	470	627	620	460	447
NRAS_K170Nfs*19_1	ATCCTCGACG	16	15	36	35	33	31	36	35	56	55	24	23	50	49	42	41	16	13	126	117	28	28	37	34	68	62	33	30	7	6	18	18	26	26	31	32	26	26	12	12	19	17	21	20	0	0	34	35
NRAS_K170Nfs*19_2	TAGGATTTCG	5	4	0	0	3	3	57	52	0	0	74	69	0	0	40	39	0	0	32	31	32	31	14	11	21	16	52	49	97	93	12	11	85	79	0	0	21	20	43	44	19	18	5	5	1	1	51	52
NRAS_K170Nfs*19_3	GATCACCTAC	8	8	40	38	0	1	7	6	17	17	30	26	49	48	20	20	10	9	35	33	30	27	23	20	6	6	7	12	21	19	31	30	9	10	32	35	13	13	12	12	0	0	19	19	7	7	0	0
NRAS_p.P185S_1	GGTACATGTT	41	35	67	57	58	54	29	27	78	71	40	35	129	118	64	56	84	71	100	76	25	20	23	21	81	66	35	28	62	52	30	26	93	87	69	63	49	44	66	60	70	63	36	34	78	70	37	35
NRAS_p.P185S_2	TCGCCTCCTT	6	6	56	56	100	96	99	92	47	44	86	78	50	47	51	48	31	31	64	60	24	22	90	81	62	51	39	34	108	100	81	74	61	59	63	57	52	53	56	54	50	49	24	24	47	47	0	0
NRAS_p.P185S_3	GCCTAGCTTG	19	19	49	42	1	1	20	19	51	48	11	11	74	69	32	28	36	32	38	31	48	44	26	21	26	26	34	30	9	7	35	33	0	0	14	14	22	22	15	14	42	41	22	21	20	20	27	27
NRAS_G12H_1	GACGCAACGA	1596	1500	2128	1997	1733	1628	1390	1316	2204	2046	1501	1419	2582	2419	1633	1521	1886	1650	2219	1919	1496	1299	1678	1457	1952	1682	1872	1678	1865	1655	1729	1541	1602	1538	1845	1748	2006	1921	2023	1940	1717	1629	1727	1644	2054	1952	1669	1620
NRAS_G12H_2	TTGGCCGTCA	1730	1622	1799	1658	1715	1575	1453	1359	1999	1868	1700	1604	2392	2145	1469	1348	1697	1486	2166	1895	1775	1566	1721	1528	1914	1680	1812	1613	2031	1723	1991	1775	1427	1359	1630	1542	1593	1513	1982	1872	1598	1527	1672	1583	2195	2007	1593	1515
NRAS_G12H_3	CATAGGGGTT	916	847	1095	984	1147	1030	1021	919	1678	1513	1094	993	1838	1675	1039	958	913	787	1233	1020	1011	880	1228	1070	1424	1194	1217	1048	1333	1149	1250	1065	1174	1103	1196	1118	1337	1265	1240	1154	1344	1235	902	860	1574	1450	884	825
HRAS_WT_1	ACCATTCGAG	470	444	557	539	451	441	449	416	871	836	460	446	782	739	537	505	330	312	521	461	477	431	447	390	576	510	496	445	745	679	658	605	525	516	411	399	519	509	585	561	398	394	548	520	722	710	511	502
HRAS_WT_2	AGACCGGTTC	218	211	270	248	120	117	249	234	275	262	216	205	129	122	219	201	223	203	253	220	228	203	254	232	358	328	236	211	281	247	331	301	163	155	372	353	350	336	303	290	264	250	228	222	234	230	246	232
HRAS_WT_3	GGATTGGTGA	115	104	205	188	113	104	196	179	230	207	117	108	242	230	216	194	195	171	204	171	146	121	129	102	125	105	167	131	165	136	244	210	114	105	107	100	191	177	295	279	196	183	76	73	286	270	114	107
HRAS_p.E3K_1	ATACGGTTCC	61	57	62	56	74	71	58	56	68	64	72	70	102	94	51	47	55	46	135	127	130	117	59	56	142	129	89	74	96	87	69	65	49	49	53	50	34	34	99	99	116	111	59	59	35	36	76	75
HRAS_p.E3K_2	TGGCAATAGG	71	67	62	59	69	60	57	48	38	32	32	29	120	116	58	56	36	34	41	35	33	30	44	25	40	30	63	56	81	70	55	50	47	46	35	34	51	46	36	36	49	46	55	54	22	21	79	72
HRAS_p.E3K_3	TAAGCTGATC	30	30	101	92	94	88	68	65	101	94	79	71	45	42	72	68	47	42	85	73	78	72	74	68	19	19	95	77	98	86	101	95	98	95	119	114	95	90	103	101	22	20	40	35	112	110	49	48
HRAS_p.Y4H_1	CAGAGCCAGA	428	406	442	413	417	400	474	452	572	542	446	427	616	580	536	511	344	310	648	548	459	408	437	390	475	429	529	466	643	579	670	596	548	527	502	489	475	448	766	752	631	614	583	562	615	591	488	481
HRAS_p.Y4H_2	AACGTGGTAC	723	675	847	762	863	803	650	590	982	921	697	654	952	880	676	624	626	532	881	749	742	639	709	635	720	610	899	794	949	827	830	690	670	633	967	903	764	727	897	846	858	830	823	769	1067	994	575	533
HRAS_p.Y4H_3	TTGGCAGTGA	419	393	574	527	437	405	411	374	564	513	572	507	536	500	428	392	397	349	646	546	537	460	444	381	578	479	557	478	511	430	534	458	306	300	409	383	409	388	499	477	495	470	434	408	662	615	470	445
HRAS_p.Y4Lfs*2_1	ATGGCCTTTA	8	8	6	6	21	20	4	4	13	10	0	0	12	12	0	0	12	11	15	13	13	12	21	20	33	30	20	20	48	42	6	6	17	19	18	16	30	29	5	5	11	10	0	0	25	24	11	11
HRAS_p.Y4Lfs*2_2	TTTAACCTGG	7	7	18	17	23	23	0	0	34	33	0	0	37	34	14	14	4	4	47	38	6	6	12	11	41	38	4	6	5	5	26	23	19	19	16	17	43	41	8	8	49	49	11	11	0	0	11	10
HRAS_p.Y4Lfs*2_3	GAAAGCAGTG	1	0	23	24	7	7	16	15	34	30	11	11	21	18	24	23	68	60	35	33	22	17	15	13	7	7	55	45	15	10	14	11	32	30	8	9	13	13	32	32	0	0	8	8	38	37	0	0
HRAS_V9M_1	GGCTTACTAC	32	31	50	51	13	13	9	7	43	43	35	33	78	80	18	17	38	36	80	71	16	15	43	42	44	41	28	23	71	69	25	25	27	26	43	42	47	46	56	57	47	43	52	49	44	44	18	18
HRAS_V9M_2	GTGATGTCGG	61	52	83	76	28	24	47	47	98	93	29	28	77	69	35	33	39	33	57	52	47	41	83	74	40	31	62	53	68	56	88	76	17	15	77	73	40	37	43	39	33	29	29	28	58	53	9	9
HRAS_V9M_3	GTTTACAGTC	16	15	46	46	16	14	35	33	53	51	67	65	32	28	14	12	42	35	56	47	42	34	52	45	34	30	16	13	39	34	8	6	4	4	29	28	56	53	55	54	31	30	58	55	47	48	16	15
HRAS_p.A11=_1	AATCGTCAGG	341	315	212	199	254	244	260	239	350	313	326	292	219	203	251	244	255	220	408	337	226	195	371	329	332	294	295	254	271	245	271	236	196	188	248	239	327	314	382	362	236	222	260	251	388	371	242	237
HRAS_p.A11=_2	GAGCTAGTCG	310	284	323	310	331	298	327	309	464	437	291	276	571	540	319	310	337	298	500	444	298	266	394	356	453	386	316	269	480	428	410	358	397	374	335	311	315	302	430	408	375	357	369	352	560	539	265	252
HRAS_p.A11=_3	ATGAGCAGCA	259	250	278	266	372	358	231	216	466	437	397	378	377	357	237	221	363	329	414	353	318	287	305	280	304	275	379	336	304	278	405	359	269	258	309	299	360	344	274	259	409	406	271	260	279	260	273	269
HRAS_p.G12A_1	AAGCACTTGC	302	306	350	328	281	271	355	341	483	434	485	468	509	475	284	272	368	329	381	343	376	340	286	253	385	333	304	275	574	519	327	310	296	291	306	296	308	301	376	357	319	301	339	331	379	359	327	320
HRAS_p.G12A_2	AGATGTGGGC	853	760	1106	971	1021	915	873	795	1340	1168	1012	918	1352	1218	989	897	887	771	1184	968	770	662	1007	853	1157	933	964	802	1114	942	1273	1062	1046	969	1089	1006	1278	1187	1121	1036	1132	1034	987	907	1261	1155	810	755
HRAS_p.G12A_3	GGATCGATCT	240	229	407	376	256	236	352	323	546	514	508	477	513	514	390	368	393	340	443	387	254	230	274	224	423	380	392	335	482	418	471	397	354	337	286	263	356	331	445	417	422	394	393	371	385	372	647	609
HRAS_p.G12C_1	ACTGATGGCC	456	432	707	665	552	534	428	405	833	793	623	594	903	849	555	530	642	587	912	817	618	575	509	463	675	597	548	498	796	722	678	617	612	600	849	813	688	661	932	890	732	697	588	580	932	904	652	635
HRAS_p.G12C_2	CCAGTTGCGA	367	327	403	367	483	436	306	276	593	521	417	384	645	608	346	318	341	291	332	284	383	325	429	369	588	457	397	356	329	282	528	464	364	344	480	441	393	370	501	470	562	517	395	371	460	426	470	448
HRAS_p.G12C_3	GTAGGGAAGT	213	190	349	302	321	293	370	334	495	428	350	331	500	442	296	258	483	398	443	380	323	262	341	287	442	342	362	302	525	415	329	271	354	323	357	332	540	493	421	385	369	337	368	337	609	562	243	217
HRAS_p.G12D_1	AAAACTGTGC	257	239	392	351	357	334	329	304	363	322	376	364	487	453	298	278	406	360	551	476	309	270	432	383	385	323	432	373	393	349	425	380	430	402	382	370	352	333	554	525	419	373	394	373	442	422	364	341
HRAS_p.G12D_2	ACTCTTCAGG	343	327	361	339	357	334	127	119	305	275	387	367	618	571	293	293	440	381	359	304	256	231	283	253	439	398	371	324	218	188	423	387	213	209	378	357	463	446	385	365	436	415	336	319	317	305	242	240
HRAS_p.G12D_3	ACTCTGCGTA	451	417	437	403	445	418	333	305	718	654	401	363	642	598	433	401	388	339	441	372	314	277	455	389	363	309	339	298	393	351	508	451	309	309	307	292	282	270	317	299	419	406	216	205	508	485	362	341
HRAS_G12F_1	CGTGTCTGAG	582	521	794	701	597	547	483	428	784	718	640	577	680	610	535	488	846	730	786	672	627	521	722	629	614	513	638	552	582	482	798	678	652	611	699	658	665	621	696	637	662	624	657	626	831	791	456	433
HRAS_G12F_2	GTACAACTCG	524	502	415	373	518	480	491	464	633	606	572	541	741	697	483	449	606	536	749	661	450	417	517	445	576	529	685	624	539	488	543	489	391	375	530	519	572	549	586	570	589	578	569	534	749	727	538	520
HRAS_G12F_3	TCGGACATAG	402	375	501	463	504	472	402	405	622	593	502	469	621	597	487	446	362	319	698	571	488	432	489	443	530	468	711	640	615	551	511	456	465	440	463	449	596	561	636	605	502	479	567	553	625	579	395	377
HRAS_p.G12N_1	AGGAAACCGT	582	548	555	503	564	514	527	475	562	521	688	628	944	864	634	582	855	745	1022	872	671	568	751	618	756	643	573	500	786	687	578	510	643	624	505	472	844	811	843	761	696	652	602	575	894	825	612	576
HRAS_p.G12N_2	TGTCACCTGG	482	462	661	630	673	646	540	514	804	766	651	630	850	823	449	432	568	514	733	659	531	484	499	448	651	576	598	551	635	581	627	574	499	485	514	502	729	722	660	648	754	732	549	531	733	717	563	554
HRAS_p.G12N_3	TACGAGGCGA	465	440	555	517	541	502	513	473	665	595	506	472	870	820	453	421	460	399	715	600	521	457	525	459	619	525	720	635	577	514	557	501	565	540	552	523	558	540	678	644	611	570	606	593	646	613	613	585
HRAS_p.G12R_1	CGCAAAAAGC	472	437	642	596	463	432	418	395	686	616	755	695	712	667	761	726	664	597	805	694	526	468	587	505	692	585	569	499	777	676	608	531	626	578	724	694	631	606	748	714	752	696	717	695	883	841	632	605
HRAS_p.G12R_2	ATCGTAACGG	520	483	615	557	635	600	531	494	841	785	573	534	890	826	639	591	458	409	736	649	559	499	495	440	662	576	625	543	610	526	645	567	662	642	573	547	613	583	631	604	608	567	636	622	786	745	410	395
HRAS_p.G12R_3	TCCGTGATAC	652	599	758	693	576	539	488	444	528	471	574	533	903	819	594	553	513	448	622	553	567	488	444	394	634	540	658	538	461	405	595	501	654	612	667	629	543	503	900	850	693	653	628	593	793	748	645	603
HRAS_p.G12S_1	CCTATCCTGG	483	456	620	588	539	513	462	446	645	606	548	525	711	690	444	435	537	478	738	659	517	468	538	487	586	535	623	552	485	445	382	356	506	491	636	619	530	507	701	679	605	592	469	454	718	711	525	507
HRAS_p.G12S_2	CTTGGCTGTT	644	585	705	643	683	636	562	502	884	802	728	673	896	811	766	703	727	625	926	763	618	548	627	523	681	571	848	701	859	743	791	682	647	619	694	651	853	812	884	810	829	766	683	645	892	838	577	544
HRAS_p.G12S_3	ACTGAAGCCG	588	550	697	642	677	635	410	388	680	644	444	423	942	889	572	544	706	641	818	742	476	438	467	412	763	684	641	589	702	646	664	607	589	569	483	475	647	633	848	817	714	688	616	602	689	680	512	508
HRAS_p.G12V_1	TCGGCTCATT	327	297	496	459	458	425	415	375	741	688	426	385	727	672	394	362	560	472	532	442	516	455	568	492	555	477	467	427	544	476	652	578	412	391	489	466	563	538	730	684	464	446	458	442	483	454	354	334
HRAS_p.G12V_2	TCACCTTCAC	600	572	490	474	528	508	330	308	775	728	654	632	721	698	422	415	481	450	554	502	489	449	547	506	642	571	500	466	566	528	621	560	445	429	588	576	494	480	720	703	614	601	642	627	832	818	524	513
HRAS_p.G12V_3	ACCCCGAACT	495	459	554	544	479	464	477	448	777	740	589	561	892	840	402	376	570	514	649	580	613	555	544	485	737	650	672	609	520	468	702	619	531	518	509	492	573	559	742	720	656	637	566	549	637	614	555	541
HRAS_p.G13C_1	TGGCGTGACA	416	389	342	314	386	359	303	278	512	472	301	267	516	467	413	369	490	421	410	342	292	256	445	382	483	404	444	379	388	337	359	302	492	455	547	509	422	399	409	379	491	461	378	351	500	472	311	296
HRAS_p.G13C_2	GCACATTCGC	337	309	292	276	367	346	295	280	532	487	343	331	363	349	427	404	298	263	506	435	247	218	301	261	429	368	282	260	374	342	405	362	271	260	374	363	424	408	477	455	423	400	406	396	426	424	294	287
HRAS_p.G13C_3	GAGGATATAG	282	259	321	295	358	324	353	329	448	411	344	317	437	406	331	305	469	406	430	358	312	264	314	267	406	341	444	389	454	391	394	320	261	253	270	249	448	406	514	488	394	364	312	301	372	353	269	245
HRAS_p.G13D_1	CTGGGCTCTA	468	446	648	602	535	503	416	347	713	674	588	559	794	730	642	609	559	482	760	652	489	446	555	432	785	680	602	546	693	622	650	563	555	534	764	724	709	686	729	618	614	591	509	497	738	718	603	587
HRAS_p.G13D_2	AAAAGCGGGC	577	530	660	615	724	681	472	431	1163	1054	768	725	809	739	617	577	556	490	761	658	588	536	627	566	728	624	625	560	777	689	770	666	436	417	691	651	742	714	921	878	674	634	719	684	905	860	634	598
HRAS_p.G13D_3	CAACGCTGCT	529	489	861	813	700	667	595	558	883	837	656	615	947	892	588	556	616	563	971	839	623	555	976	862	667	576	688	599	897	772	670	592	768	722	800	764	667	629	889	824	774	731	863	846	997	944	729	706
HRAS_p.G13R_1	GCGTGAACAT	1830	1670	2498	2280	1893	1755	1982	1751	2673	2436	2498	2323	2924	2702	2203	2052	2520	2154	2851	2456	2101	1841	2060	1791	2360	2027	2473	2162	2420	2053	2434	2107	2252	2142	2249	2123	2366	2245	2641	2497	2256	2150	2093	2004	2979	2818	2166	2059
HRAS_p.G13R_2	CTCGAAGGGT	365	318	392	333	556	485	361	305	610	533	368	319	467	433	375	336	419	329	478	384	349	275	487	400	528	413	491	403	420	339	456	399	352	323	518	458	490	430	524	495	561	487	402	360	557	511	477	425
HRAS_p.G13R_3	CCATCGACAG	297	286	344	327	375	346	284	269	334	316	301	283	482	448	314	281	248	221	473	403	329	294	422	365	407	371	325	295	345	327	330	289	256	248	255	245	268	251	362	355	364	355	344	322	488	483	283	271
HRAS_p.G13S_1	CTCATCGGAT	334	324	405	374	325	310	230	216	531	490	474	459	475	445	281	263	336	302	514	449	336	288	409	363	439	386	394	364	432	400	281	253	380	357	306	295	354	345	290	281	359	352	310	297	358	341	266	256
HRAS_p.G13S_2	GGTCAAACGG	370	349	364	344	268	251	260	241	552	516	310	301	617	568	264	247	410	381	363	314	225	191	379	328	492	452	357	315	402	370	338	313	370	355	294	275	321	315	467	450	480	456	289	282	507	489	347	333
HRAS_p.G13S_3	ATTACACCTG	308	292	351	341	291	284	332	323	323	317	389	368	518	505	308	298	415	369	431	394	240	231	284	261	240	220	223	207	404	369	422	389	248	253	292	297	391	375	414	412	313	308	293	287	438	437	263	259
HRAS_p.G13V_1	CTCCCTCTGA	554	516	487	458	502	478	440	407	1029	977	471	460	880	823	431	409	540	483	679	593	434	385	465	411	517	454	564	505	546	493	642	576	578	554	505	488	612	590	761	730	523	495	402	398	600	566	507	485
HRAS_p.G13V_2	CACGAATTCA	538	500	598	547	482	445	511	472	812	773	579	540	767	719	465	428	683	601	728	646	681	580	695	586	681	589	748	652	672	617	703	607	635	610	670	642	797	762	729	685	629	585	671	636	766	732	540	514
HRAS_p.G13V_3	AAGTCTCCTC	620	589	565	528	513	486	380	351	853	785	487	457	691	654	587	561	401	367	638	568	475	425	555	499	660	577	631	561	874	788	626	566	492	454	628	592	643	620	649	609	557	545	518	499	742	721	637	606
HRAS_p.A18V_1	CCAGTCACTG	1170	1093	1251	1163	1095	1029	1058	989	1875	1781	1108	1053	1830	1725	995	941	1186	1040	1868	1637	1184	1051	1372	1211	1750	1520	1254	1100	1362	1183	1494	1335	1077	1017	1317	1263	1456	1396	1498	1422	1505	1442	1228	1185	1933	1856	1197	1126
HRAS_p.A18V_2	TTGAAGCACA	936	855	1121	1051	1258	1166	887	814	1396	1310	1036	980	1453	1352	1069	993	1058	921	1504	1309	955	864	962	860	1238	1091	1394	1230	1295	1146	1078	934	1074	1041	1021	962	1110	1054	1328	1256	1153	1111	1030	992	1470	1399	1165	1112
HRAS_p.A18V_3	TAGCTCAGTG	1295	1155	1022	906	1137	1058	953	851	1304	1185	1194	1112	1352	1267	919	857	813	688	1351	1108	1114	972	1057	897	998	831	1057	898	1377	1168	1150	992	1276	1212	1130	1052	1289	1205	1123	1005	1306	1185	1261	1176	1579	1470	950	882
HRAS_p.H27=_1	AGACTAACGT	172	159	248	229	186	173	188	174	313	283	189	178	254	240	181	173	239	197	216	184	178	156	228	204	281	248	128	111	219	201	192	163	166	156	185	172	139	129	228	212	95	90	150	144	380	356	257	248
HRAS_p.H27=_2	AGTCGATATG	259	231	288	253	278	256	211	190	237	214	250	229	257	238	227	213	236	208	405	349	279	241	254	212	292	247	288	240	284	245	248	213	236	222	327	306	317	304	288	270	247	232	257	243	333	319	149	142
HRAS_p.H27=_3	TTCAACCCAA	247	242	238	229	247	240	185	173	240	235	300	290	332	320	186	177	278	258	408	348	265	249	135	122	231	214	197	186	284	267	152	135	219	218	162	152	255	249	232	228	201	195	242	236	233	225	206	197
HRAS_p.E31K_1	TCAGGCAATT	61	58	125	119	61	57	59	55	100	94	51	50	173	160	29	28	37	34	39	34	74	70	99	84	63	49	14	13	117	92	88	78	30	29	64	60	97	94	89	82	45	43	71	67	52	52	85	79
HRAS_p.E31K_2	CCGATTATGG	119	112	64	65	87	84	83	75	116	109	93	86	132	135	97	84	88	77	85	70	97	85	35	33	113	91	88	79	100	87	66	64	111	104	88	86	109	99	100	92	75	74	89	85	117	111	75	71
HRAS_p.E31K_3	CGATGGCAGT	26	24	51	46	10	9	64	52	62	56	24	22	54	50	34	33	59	52	74	63	57	46	29	26	18	16	57	49	89	81	44	35	42	41	66	58	78	72	63	59	16	15	33	29	71	65	10	9
HRAS_P34F_1	TAGAACCAGG	1054	990	1201	1121	1227	1146	776	735	1476	1388	1134	1077	1443	1366	1184	1115	1210	1085	1422	1235	1116	991	1174	1037	1258	1108	1188	1068	1015	904	1196	1066	1065	1024	1069	1011	1164	1128	1171	1109	1128	1087	1335	1283	1208	1170	989	941
HRAS_P34F_2	AGCCATCACA	1007	955	1286	1201	1122	1060	1076	997	1666	1585	1259	1194	1936	1858	942	891	1233	1100	1437	1227	1236	1110	1106	1003	1513	1354	1316	1156	1393	1226	1328	1170	1025	998	1206	1154	1025	990	1504	1438	1351	1310	1273	1221	1665	1566	1303	1264
HRAS_P34F_3	GTTCATGCAA	1083	1027	1261	1194	1233	1169	1049	998	1243	1203	1180	1127	1708	1611	1140	1091	1282	1150	1433	1257	1046	919	1161	1040	1336	1196	1298	1150	1391	1235	1448	1303	1207	1172	1273	1243	1161	1124	1343	1303	1206	1186	999	982	1513	1476	1186	1148
HRAS_p.R41Q_1	AATCGTTGCC	9	9	37	32	33	29	0	0	23	22	21	20	45	38	7	7	2	1	35	30	13	13	15	16	0	0	28	26	25	19	5	4	7	6	36	34	19	17	15	14	51	49	33	32	21	20	16	14
HRAS_p.R41Q_2	ACCCTTCTCG	0	0	6	5	38	37	14	15	0	0	12	12	29	27	9	8	8	8	13	13	36	33	51	49	8	8	27	26	49	47	7	7	57	58	8	7	3	3	22	22	10	11	0	0	19	19	26	26
HRAS_p.R41Q_3	AACATGCATG	8	8	18	15	0	0	9	9	39	39	27	27	17	17	12	9	0	0	0	0	26	21	0	0	11	8	10	9	23	17	33	32	20	20	25	24	28	28	20	20	5	5	20	19	21	19	0	0
HRAS_R41W_1	TCCTGTCAGT	16	13	12	9	26	28	14	11	21	15	46	42	55	50	45	35	38	25	55	49	21	19	42	41	16	13	37	38	21	17	52	52	28	27	22	17	28	18	29	31	42	35	21	20	54	49	30	26
HRAS_R41W_2	CTGATGCGTC	0	0	5	5	0	0	0	0	0	0	5	5	0	0	0	0	27	22	0	1	0	0	0	0	0	0	0	0	0	0	7	5	8	8	0	0	7	6	0	0	7	6	0	0	0	0	0	0
HRAS_R41W_3	CCCGATTATG	16	16	15	11	26	23	6	6	31	29	9	8	30	25	48	43	0	0	37	34	9	9	6	6	38	31	0	0	22	21	15	14	9	9	11	10	6	5	15	13	24	22	0	0	33	32	20	20
HRAS_T58I_1	ATCTCGCATC	218	209	199	183	179	166	185	179	249	236	178	168	316	305	163	154	205	193	274	259	171	167	281	255	247	221	144	132	200	188	279	259	196	186	204	196	166	158	177	170	99	95	184	186	245	238	180	177
HRAS_T58I_2	GACTGACGTC	165	158	195	176	179	170	139	125	210	192	150	141	196	182	123	118	168	156	227	190	131	119	195	165	131	115	132	118	182	160	190	167	211	197	220	218	244	234	122	114	203	189	97	93	179	174	159	155
HRAS_T58I_3	CCTTCATTTG	131	123	260	240	160	153	275	262	283	265	258	249	279	261	236	217	194	174	240	212	183	160	289	249	195	172	311	276	240	208	266	251	128	124	254	251	229	220	227	217	306	285	262	253	344	331	244	229
HRAS_A59G_1	GATGGTGCAA	647	578	835	747	656	594	595	531	920	820	764	683	904	800	565	499	650	524	758	605	662	533	605	512	657	525	947	784	876	736	707	596	668	634	683	613	961	879	644	600	520	468	769	699	1146	1056	757	697
HRAS_A59G_2	CAGTCGGCAT	1114	1063	1452	1356	1372	1292	938	868	1707	1593	1585	1513	2173	2045	1231	1158	1515	1324	1798	1583	1570	1402	1139	1006	1521	1314	1569	1353	1721	1500	1476	1285	1336	1286	1342	1291	1353	1295	1553	1457	1527	1472	1230	1184	1605	1553	1298	1234
HRAS_A59G_3	GCACGATGAG	1216	1123	1341	1212	1180	1088	956	858	1403	1286	1116	1005	1213	1093	958	882	1163	1006	1419	1172	987	857	1099	931	1173	974	1164	977	1151	983	1383	1226	1215	1121	1326	1236	1163	1104	1197	1123	1088	1019	1089	1025	1303	1231	962	912
HRAS_p.A59T_1	GAGAATGCTG	2051	1934	2573	2405	2412	2259	1902	1766	3169	2938	2214	2099	3066	2879	2241	2099	2673	2373	2974	2623	2330	2064	2433	2175	2511	2191	2574	2286	2760	2489	2132	1906	2245	2155	2574	2452	2626	2524	2899	2760	2598	2455	2488	2414	3085	2964	2433	2352
HRAS_p.A59T_2	TGCGGAACGA	1362	1281	1526	1412	1375	1295	1137	1072	1664	1507	1525	1443	2298	2166	1526	1419	1538	1348	1801	1553	1537	1344	1401	1242	1755	1459	1576	1387	1480	1302	1588	1420	1368	1305	1715	1638	1594	1514	1783	1684	1688	1581	1621	1559	1999	1929	1508	1461
HRAS_p.A59T_3	CTTAGTGCAA	1825	1720	1553	1441	1881	1749	1639	1540	1929	1763	1876	1744	2060	1912	1360	1262	1768	1522	2053	1723	1592	1394	1793	1552	2100	1786	1737	1517	1832	1621	1843	1609	1821	1695	1534	1430	1869	1744	2099	1972	1515	1411	1864	1786	2390	2255	1592	1510
HRAS_p.Q61H_1	GACTATCCGT	399	369	490	459	568	538	359	333	749	697	557	523	504	467	486	460	669	604	803	703	499	450	421	378	788	698	610	548	611	538	752	677	422	409	542	526	504	497	698	673	478	461	591	576	685	661	517	499
HRAS_p.Q61H_2	CGAAGAAGTT	450	406	654	592	486	433	407	357	592	529	498	462	777	728	430	390	639	551	530	444	384	328	526	449	385	322	637	553	448	378	558	478	510	481	421	387	589	551	556	522	480	435	494	466	442	402	485	455
HRAS_p.Q61H_3	AACACTCTCG	580	571	642	628	617	604	513	497	945	929	554	537	715	696	439	433	692	653	715	671	565	537	672	624	567	530	663	629	813	784	636	591	611	605	719	714	639	630	902	895	684	678	591	585	686	676	467	459
HRAS_p.Q61K_1	TAGCCAACAT	2215	2067	2442	2293	2188	2059	1794	1661	3172	2963	2216	2108	2800	2625	1771	1663	2079	1789	2610	2229	2055	1819	2429	2085	2628	2269	2158	1926	2991	2625	2354	2073	2157	2058	2253	2129	2278	2195	2918	2725	2429	2330	2493	2352	3326	3192	1859	1775
HRAS_p.Q61K_2	CTCTTACGCT	509	481	507	481	423	392	361	340	483	457	388	364	728	712	389	365	395	344	435	383	496	455	549	495	569	496	505	456	640	590	515	474	322	309	318	309	462	444	394	386	648	630	308	300	461	443	448	439
HRAS_p.Q61K_3	CGCTACAACC	310	304	455	411	434	412	327	311	500	479	549	524	662	632	319	295	463	419	419	345	411	373	409	366	527	469	461	422	555	508	397	358	515	501	533	508	580	558	574	567	516	496	469	451	651	634	444	420
HRAS_p.Q61L_1	CATTCAGCCT	169	160	217	210	224	205	161	153	269	254	246	231	322	302	177	161	239	219	190	171	176	162	202	172	287	256	301	265	249	227	217	195	234	232	244	233	233	226	190	186	271	256	234	221	406	386	160	152
HRAS_p.Q61L_2	TAACGACGTG	308	283	353	329	183	170	207	197	390	345	202	192	334	316	238	225	254	223	258	215	351	303	209	186	364	320	281	261	364	323	215	188	243	229	308	285	285	247	404	378	308	288	196	184	356	349	244	227
HRAS_p.Q61L_3	ATCGACCAGC	200	183	230	221	318	304	170	156	231	220	227	211	384	358	152	147	206	190	216	199	276	253	262	234	171	159	244	223	162	144	270	252	227	221	204	196	219	212	266	257	254	248	175	160	201	196	236	233
HRAS_p.Q61P_1	AATGGCACGG	875	834	834	796	955	916	695	662	1064	999	930	881	1331	1289	694	661	624	565	1118	1001	791	709	874	791	897	812	957	877	825	751	929	842	817	791	965	940	871	848	1108	1079	806	776	832	807	1445	1399	748	727
HRAS_p.Q61P_2	TCTCTTGATG	1206	1120	1287	1205	1172	1104	1120	1055	1776	1672	1499	1411	1981	1865	1122	1055	1406	1253	1663	1475	1409	1249	1317	1184	1354	1178	1374	1229	1580	1423	1492	1350	1114	1055	1617	1532	1543	1463	1399	1352	1479	1406	1250	1190	1951	1883	1413	1342
HRAS_p.Q61P_3	GGAGAAGAGC	949	869	958	882	938	875	569	507	1319	1164	899	838	1288	1168	912	827	1075	806	1126	846	947	771	780	612	1113	822	1136	879	1090	876	1129	933	1114	1055	1062	984	1083	1036	955	908	1082	974	1051	976	1322	1260	1008	948
HRAS_p.Q61R_1	CTCTAGCAGG	346	327	474	448	502	478	449	417	496	458	438	410	631	598	363	341	480	416	420	356	400	356	443	378	603	520	488	424	459	423	505	456	595	552	553	528	487	457	713	679	478	464	556	529	685	670	478	454
HRAS_p.Q61R_2	TAGCGCTGCT	386	354	424	387	473	451	289	270	639	576	415	390	673	633	561	525	609	521	489	429	446	390	341	298	529	462	479	430	646	553	419	371	482	454	482	460	528	498	508	484	517	495	455	423	666	645	312	311
HRAS_p.Q61R_3	GTTGTGGTCG	483	422	657	587	486	430	422	369	675	622	485	432	736	680	488	434	388	314	657	524	424	346	430	380	586	483	404	344	524	451	458	376	493	464	374	338	474	429	628	566	604	553	435	400	504	465	554	515
HRAS_p.E62G_1	TCACAATGGC	16	16	3	3	0	0	0	0	0	0	0	0	0	0	8	8	0	0	12	10	3	2	17	15	0	0	0	0	0	0	13	9	10	9	26	26	0	0	8	8	0	0	6	6	0	0	4	4
HRAS_p.E62G_2	CAGGGTAACA	65	55	61	53	38	35	25	23	92	81	44	39	18	12	18	20	22	21	111	83	52	44	26	20	18	16	76	58	66	57	47	40	65	59	66	60	46	42	49	43	27	26	67	57	75	72	73	64
HRAS_p.E62G_3	TTATTGCGCC	45	44	68	66	39	37	30	29	45	40	45	40	94	83	26	20	66	62	37	26	65	56	84	75	60	49	25	23	119	105	96	87	22	22	79	77	22	22	92	84	21	22	84	82	52	48	37	37
HRAS_R68Q_1	TAACACTCTG	430	418	411	391	458	438	258	245	585	554	511	498	760	747	430	411	363	324	582	518	466	432	493	439	599	542	564	529	429	392	539	479	494	458	374	361	467	453	666	651	575	563	434	427	533	531	451	435
HRAS_R68Q_2	AGGGCCATTC	650	618	811	781	786	743	627	582	1167	1122	959	920	939	904	761	722	864	810	996	916	700	656	1043	958	1269	1171	840	772	988	895	1065	986	599	577	863	839	923	894	1151	1101	1065	1024	925	905	1144	1078	1021	992
HRAS_R68Q_3	TACTTAGAGC	586	553	806	754	703	663	556	526	987	908	798	744	790	754	720	684	729	644	815	743	722	676	875	769	713	624	877	775	712	653	928	865	660	630	737	713	744	725	1045	1008	909	868	712	702	1338	1284	870	835
HRAS_R68W_1	AAAGCAGCCT	195	188	239	227	168	148	144	137	408	388	349	335	204	193	195	185	235	213	239	214	159	155	212	190	205	190	166	151	222	199	129	115	173	170	170	165	107	101	232	218	254	241	153	149	219	195	118	118
HRAS_R68W_2	CGTATTAGCA	218	202	325	292	258	233	165	149	253	236	199	190	314	303	175	162	156	140	284	244	214	179	337	299	173	148	233	204	342	294	219	192	194	185	240	226	256	244	222	206	239	227	165	161	323	308	271	260
HRAS_R68W_3	CGGAACATAC	154	155	303	292	278	265	256	252	196	184	245	234	392	381	224	209	298	270	448	408	243	230	201	188	341	315	254	243	243	229	281	259	217	209	313	319	196	193	352	350	176	173	238	237	318	311	170	166
HRAS_p.M72I_1	TTGGGTATGC	128	117	144	126	167	154	143	126	303	260	166	150	196	181	120	105	161	137	307	255	144	120	215	193	203	167	162	146	144	126	182	153	158	140	77	69	163	154	212	197	130	112	135	130	233	217	157	144
HRAS_p.M72I_2	CCGACATTTC	119	106	140	133	96	93	54	49	161	152	181	173	100	98	118	114	160	150	144	129	119	110	109	100	141	139	114	103	72	64	100	95	113	107	169	166	74	69	88	82	108	105	109	109	89	90	150	151
HRAS_p.M72I_3	GAGATCGTTA	247	227	245	223	262	237	177	160	142	130	158	141	139	132	80	75	245	199	232	188	238	210	154	138	244	208	188	164	186	155	197	164	158	147	196	188	212	203	207	198	250	226	157	145	193	182	198	178
HRAS_p.R73C_1	GAGGTTATCA	84	72	121	115	92	83	65	56	113	97	95	78	145	129	75	68	120	98	123	104	99	86	67	54	80	65	92	78	181	150	71	55	71	64	97	86	116	110	106	94	119	106	56	51	98	83	77	75
HRAS_p.R73C_2	CAGCCAAAAC	157	145	211	190	114	110	157	143	264	251	106	103	307	287	96	90	245	233	283	245	133	117	165	144	143	129	129	117	124	108	132	119	230	229	103	102	113	108	182	176	196	187	158	152	235	228	128	117
HRAS_p.R73C_3	ATAGTCGGTA	75	70	67	60	116	105	106	86	99	91	101	90	74	66	80	71	118	91	105	75	97	83	126	102	23	19	73	58	83	71	59	42	47	46	46	44	91	81	87	71	109	98	96	89	130	113	99	88
HRAS_p.R73H_1	TGATCGACCT	74	67	53	49	62	57	50	46	37	35	92	87	54	50	56	53	132	118	54	46	85	71	38	34	72	62	100	90	56	48	74	63	105	101	68	67	34	33	45	45	108	106	26	26	118	114	42	41
HRAS_p.R73H_2	ATCCTGGCAA	121	117	135	151	125	142	114	104	105	113	151	166	131	211	111	128	185	178	152	146	139	138	163	155	196	179	188	180	188	175	150	137	178	212	178	170	172	183	153	174	141	138	93	98	140	151	142	155
HRAS_p.R73H_3	GAACTTCGAC	70	67	76	71	31	28	38	40	121	107	73	69	127	107	41	39	76	71	111	94	98	90	35	29	78	72	52	45	113	103	103	98	45	44	121	122	118	113	106	102	70	66	32	33	75	71	61	65
HRAS_p.V81M_1	TAAGCAATCC	258	247	352	321	314	295	278	267	297	277	341	318	484	451	256	245	257	233	362	312	260	239	223	192	333	301	408	370	272	236	255	235	386	370	340	321	292	272	253	242	365	352	255	246	472	456	270	261
HRAS_p.V81M_2	GCACTAGGTA	350	308	326	286	309	277	330	287	302	265	345	313	302	277	226	201	263	210	392	326	190	158	292	239	233	189	296	235	348	294	266	234	339	311	272	240	251	239	259	240	329	299	194	178	349	324	244	224
HRAS_p.V81M_3	CCTTTGTTCG	393	378	462	448	358	343	284	267	401	380	391	381	560	529	357	341	362	331	380	343	322	296	306	290	355	315	341	314	376	356	339	311	330	312	409	395	340	331	446	432	377	367	378	370	376	360	430	416
HRAS_E98K_1	TCAGTCACCA	176	170	210	194	197	191	160	151	302	282	156	155	326	309	166	155	155	132	210	181	107	99	115	107	270	240	234	210	248	230	103	93	137	133	153	145	257	246	168	166	147	142	139	135	278	268	202	197
HRAS_E98K_2	TCACGTAGAC	96	92	168	147	122	108	141	129	121	110	157	148	260	232	58	53	66	60	206	166	141	118	81	74	123	106	127	114	187	158	98	90	120	111	226	210	220	203	184	166	151	146	67	66	88	82	124	121
HRAS_E98K_3	GCTTGGCACT	132	128	273	251	183	169	155	140	274	255	160	144	224	208	199	169	128	105	233	194	188	167	193	159	244	202	239	213	207	174	184	165	131	127	205	195	242	226	110	104	159	155	137	131	170	162	207	199
HRAS_S106L_1	ATCCCCGCTT	160	151	210	198	153	143	166	159	279	266	168	160	379	364	193	175	158	141	203	182	231	214	236	213	194	174	117	103	258	230	279	243	110	108	102	98	204	197	108	106	203	193	138	129	206	202	204	193
HRAS_S106L_2	GTACGAAACC	211	196	296	281	407	380	178	156	483	413	300	277	572	518	253	226	331	284	301	268	354	325	229	192	280	225	344	306	330	271	196	164	347	341	504	476	433	415	324	296	303	277	268	250	406	379	257	243
HRAS_S106L_3	TTGGCGGATA	373	333	316	290	267	239	257	225	388	327	303	278	402	360	300	281	269	234	361	289	133	114	247	220	243	198	293	249	261	232	359	308	238	224	335	314	294	273	303	276	266	238	201	184	344	326	235	222
HRAS_p.K117N_1	CCATCTGATG	616	590	850	792	787	729	554	525	1035	949	900	849	1131	1075	659	631	639	569	908	802	685	600	817	715	921	799	912	802	931	818	711	635	826	794	939	904	723	704	951	913	833	801	741	699	1150	1118	613	574
HRAS_p.K117N_2	GGAATGAATC	713	668	904	850	880	820	551	498	1091	1019	824	787	1051	997	677	621	963	854	941	834	884	793	779	691	1079	947	998	893	1018	915	729	668	870	819	840	800	853	813	909	871	955	886	999	964	1102	1063	820	795
HRAS_p.K117N_3	CTGCTAACCA	732	684	906	847	778	737	723	671	1070	1010	867	812	1169	1126	686	647	922	814	1288	1110	894	815	771	670	838	746	693	628	968	879	995	906	799	767	986	948	802	783	1127	1074	811	781	723	703	1101	1066	667	626
HRAS_K117T_1	TGCAATCAGG	936	883	1169	1090	977	921	838	777	1466	1357	927	872	1375	1305	784	748	1256	1106	1322	1081	900	803	936	819	1091	944	1091	967	1545	1372	1127	1008	961	905	1101	1047	1196	1138	1086	1025	1381	1303	1050	995	1528	1454	924	879
HRAS_K117T_2	GCAGAGCGAA	1156	1056	1579	1449	1389	1291	1004	923	1933	1604	1216	1130	1863	1724	1201	1119	1306	1117	1459	1234	1299	1118	1307	1105	1467	1121	1443	1242	1595	1370	1393	1231	1290	1237	1265	1175	1452	1375	1503	1421	1382	1229	1523	1434	1557	1481	1125	1073
HRAS_K117T_3	GTGACTCGTT	1430	1332	1626	1473	1661	1513	1426	1288	1779	1618	1538	1417	2574	2333	1410	1299	1664	1403	1788	1535	1359	1171	1316	1085	1567	1342	1537	1329	1702	1463	1727	1483	1465	1358	1733	1593	1585	1486	1948	1822	1548	1441	1696	1601	1920	1794	1484	1386
HRAS_p.D119=_1	TGTAATGTCC	140	134	106	101	163	157	150	141	235	220	160	158	418	397	129	117	105	94	330	286	122	110	192	179	178	161	183	163	214	190	216	196	237	233	175	163	161	154	201	191	151	149	256	252	259	245	139	130
HRAS_p.D119=_2	ATCGACCGTG	462	438	512	465	622	578	542	497	679	642	569	544	600	561	411	386	373	318	846	729	436	375	542	483	469	417	690	604	772	678	559	492	503	479	444	431	481	460	730	700	416	393	435	419	545	520	569	539
HRAS_p.D119=_3	CTATCGAAAG	314	295	390	362	318	296	177	167	412	390	224	208	311	289	233	218	283	257	421	358	235	206	303	268	282	248	424	358	378	327	371	324	210	200	298	278	310	298	342	319	292	280	401	377	466	439	212	199
HRAS_p.D119H_1	AAGAGGAGCG	632	579	867	798	682	649	727	687	915	871	735	704	1033	970	662	637	707	602	989	853	706	628	791	710	764	677	653	577	1135	1016	856	756	688	656	740	708	719	694	1007	973	905	871	835	794	895	862	851	835
HRAS_p.D119H_2	TTAGTCAGTG	540	488	605	544	732	655	610	543	655	590	589	547	887	803	704	658	676	571	800	660	581	480	584	497	530	433	721	601	724	627	788	670	655	609	656	593	748	709	814	747	790	733	597	564	806	752	610	562
HRAS_p.D119H_3	CGGAAGCAGA	723	675	868	796	779	730	584	532	966	891	667	627	1002	913	462	439	556	483	801	676	596	549	710	619	818	693	887	794	767	673	800	719	694	657	557	541	806	769	1075	1032	784	745	777	750	1124	1081	805	775
HRAS_p.D119N_1	CCCATCTACA	791	761	950	902	899	864	659	630	992	946	858	816	1124	1071	806	765	784	707	1060	942	821	752	702	631	877	810	967	883	959	865	1081	991	751	736	843	819	1059	1024	1031	1003	981	964	790	772	908	882	906	877
HRAS_p.D119N_2	AAGGCATCAA	925	873	1143	1090	938	893	747	705	1389	1309	1124	1077	1540	1457	981	919	1184	1059	1165	1040	853	785	1120	1025	1271	1169	1161	1061	1134	1031	1208	1106	975	945	1089	1045	945	924	1361	1333	949	924	1160	1136	1584	1545	1075	1053
HRAS_p.D119N_3	TCTCCGGATG	1450	1349	1315	1214	1436	1376	1173	1095	1802	1697	1251	1149	2003	1893	1209	1122	1503	1337	1559	1357	1226	1100	1273	1121	1567	1405	1310	1172	1306	1159	1522	1352	1227	1171	1527	1463	1573	1498	1597	1508	1413	1337	1211	1153	1711	1644	1281	1224
HRAS_R123C_1	AGCAAGAGGA	112	100	109	100	200	185	160	140	292	274	242	224	311	280	181	162	312	274	257	218	238	206	202	170	237	206	257	217	152	131	232	195	155	142	227	209	247	237	209	189	299	279	209	202	328	306	195	182
HRAS_R123C_2	CCATCCTTTA	245	237	362	337	182	177	175	173	374	360	258	250	370	344	235	221	180	161	403	363	280	257	237	215	282	263	331	305	300	275	270	261	259	252	233	221	286	289	417	401	243	233	236	235	357	351	283	271
HRAS_R123C_3	GCGCACAACT	119	115	170	159	101	94	101	94	274	261	105	99	209	195	101	92	166	147	237	203	147	133	79	66	141	129	174	151	185	158	150	133	148	141	142	135	251	234	185	183	118	110	140	134	264	248	119	112
HRAS_p.R123H_1	CATCCTAGTA	279	261	264	248	343	324	218	198	325	309	342	319	302	277	160	140	150	134	303	250	251	226	311	270	306	259	327	293	288	260	374	334	236	225	272	248	276	270	309	299	253	236	223	214	331	311	247	241
HRAS_p.R123H_2	ATCCTTACGA	185	182	195	187	157	148	134	128	297	286	216	212	211	204	112	106	148	138	180	167	150	143	112	101	132	119	115	103	179	162	136	124	100	94	218	202	219	216	156	145	188	186	185	182	279	272	162	155
HRAS_p.R123H_3	TAATTCCGCC	80	75	204	192	254	240	122	119	185	173	206	193	281	262	266	257	245	238	162	156	197	180	125	118	154	150	237	233	294	268	223	197	150	146	139	129	191	189	141	138	190	185	126	121	241	237	170	164
HRAS_D132N_1	GTACAAGAGG	28	23	88	81	71	59	62	60	163	158	59	55	21	19	61	56	88	76	81	69	23	22	34	30	35	29	63	57	65	54	40	36	36	35	59	55	54	53	59	55	59	56	5	4	137	135	60	57
HRAS_D132N_2	TGAGCGTTAG	27	25	31	30	39	36	78	71	73	69	29	26	47	45	28	27	46	37	68	57	73	62	35	28	66	58	70	60	44	39	12	12	31	30	64	63	72	71	52	50	19	18	61	60	37	31	31	30
HRAS_D132N_3	ATGCGATAGC	75	68	164	152	4	16	46	46	89	80	71	64	190	167	30	29	122	112	66	56	105	85	40	33	133	105	43	40	73	66	60	52	88	83	32	30	64	57	88	83	60	55	62	59	133	126	129	124
HRAS_L133H_1	CTTGGAACCA	243	229	269	252	154	146	195	175	393	356	177	171	286	273	274	257	191	170	294	257	364	329	240	207	344	322	306	274	246	225	315	292	205	196	143	140	272	262	281	275	160	150	186	181	264	259	242	239
HRAS_L133H_2	TCGACAATGA	117	104	128	120	100	95	66	63	171	165	101	93	127	123	82	78	127	112	120	108	101	87	114	104	124	114	97	90	153	131	85	73	105	101	102	98	121	116	118	111	26	27	107	105	175	165	34	31
HRAS_L133H_3	GATAATTGCC	346	324	265	254	253	237	204	182	419	381	337	317	562	518	304	279	362	317	487	425	282	248	293	254	398	347	343	300	438	386	218	200	262	254	250	230	321	306	293	285	413	390	334	303	545	519	356	341
HRAS_p.A134S_1	AAATGCTCTG	83	81	75	71	92	85	94	86	171	159	145	140	76	69	119	111	184	157	142	130	94	86	103	83	154	134	148	136	76	63	80	68	92	90	50	49	77	76	189	168	104	103	139	135	170	165	134	136
HRAS_p.A134S_2	ATACTGATCC	93	84	118	118	153	143	106	101	177	169	123	118	145	136	125	123	135	122	153	143	184	167	95	85	231	209	126	116	166	156	88	81	87	83	74	73	89	86	155	148	143	135	99	100	145	143	100	95
HRAS_p.A134S_3	AAGATACGGT	148	141	188	171	210	194	164	154	244	219	164	158	233	213	232	207	174	146	220	188	120	111	128	103	136	122	171	153	186	164	204	174	123	118	134	127	158	151	131	125	82	78	202	188	213	201	100	95
HRAS_p.R135*_1	GTTGGGCTAA	13	11	0	0	0	0	0	0	0	0	0	0	0	0	4	3	0	0	0	0	0	0	0	0	0	0	0	0	0	0	0	0	0	0	0	0	0	0	0	0	0	0	0	0	0	0	0	0
HRAS_p.R135*_2	CTAGTGGACG	9	9	12	11	11	11	16	16	47	42	20	21	24	22	10	10	20	18	4	3	9	9	10	9	6	6	0	0	24	18	0	0	7	7	8	7	0	0	0	0	15	14	15	15	25	22	21	20
HRAS_p.R135*_3	TAGACCAGCA	0	0	0	0	0	0	0	0	0	0	0	0	0	0	0	0	0	0	0	1	6	6	0	0	0	0	0	0	0	0	0	0	0	0	0	0	0	0	0	0	0	0	0	0	0	0	0	0
HRAS_R169Q_1	GGTCTGGAAC	137	131	201	191	150	139	132	125	155	142	165	150	184	173	155	140	170	154	306	265	167	147	139	119	245	222	168	153	239	211	189	173	168	152	217	197	173	164	173	161	281	268	236	227	147	141	183	177
HRAS_R169Q_2	CTATACTAGC	240	229	297	283	194	187	291	266	260	238	198	194	253	247	175	164	167	144	275	250	180	157	303	267	270	222	200	184	224	194	329	292	150	145	223	215	281	277	316	311	224	206	283	270	308	301	282	274
HRAS_R169Q_3	CTTGTCAGCT	304	294	188	178	231	219	196	170	301	285	227	212	381	351	221	203	255	221	290	252	256	233	249	209	263	227	299	270	397	348	231	208	299	282	271	259	262	249	349	331	271	260	227	210	243	228	251	243
HRAS_K170*_1	ACATTCCGGC	14	14	0	0	13	11	0	0	13	14	19	17	41	37	11	10	12	11	0	0	8	8	0	0	30	25	2	2	10	8	12	13	0	0	9	9	9	8	14	14	0	0	0	0	0	0	0	0
HRAS_K170*_2	TGTTGTGGTA	36	32	6	6	8	7	6	4	0	0	0	0	0	0	0	0	8	4	17	13	7	6	0	0	8	7	11	8	20	18	0	0	0	0	1	1	8	7	20	19	15	14	6	5	0	0	0	0
HRAS_K170*_3	CATCGCCCTA	0	0	28	26	10	9	25	25	19	18	15	16	24	22	17	16	11	10	35	33	1	0	16	15	44	41	7	6	11	9	17	13	0	0	14	12	0	0	11	11	0	0	19	19	34	35	0	0
HRAS_G180S_1	ATCAATGCAC	297	286	233	223	183	171	151	145	188	180	228	219	384	362	170	167	257	236	169	145	182	170	156	146	231	199	119	106	125	120	90	84	228	231	186	185	250	240	299	283	157	153	244	235	191	180	204	200
HRAS_G180S_2	ACACGCTAAC	197	183	245	221	300	282	237	220	466	428	222	211	313	301	335	311	241	210	314	283	233	214	350	322	356	322	297	270	328	288	235	209	262	246	313	304	425	407	370	363	244	234	306	295	289	282	370	363
HRAS_G180S_3	TCACCTAAGA	93	82	198	185	131	120	156	144	303	291	114	106	206	199	202	199	187	166	217	200	160	147	201	180	107	97	80	73	125	119	156	141	111	132	137	131	128	125	207	197	215	201	135	130	155	151	129	120
HRAS_M182I_1	AGAAGCCATT	307	287	409	382	426	408	488	461	682	650	443	419	424	402	471	449	554	491	710	619	455	397	399	346	482	426	433	388	524	475	577	500	528	508	442	408	511	484	496	476	528	511	510	483	594	573	454	436
HRAS_M182I_2	ATGGGACTTA	256	244	244	226	175	164	254	240	288	272	270	267	317	296	159	150	190	168	297	266	152	139	202	188	301	269	247	226	237	207	226	202	270	255	262	250	253	241	321	303	124	122	314	304	264	250	257	244
HRAS_M182I_3	GCTTCGTGGT	140	126	185	159	158	146	171	152	282	258	243	223	263	237	164	145	312	245	374	304	189	155	227	187	182	157	193	157	395	342	208	180	147	137	197	183	201	190	169	151	160	143	189	168	257	236	158	151
EGFR_L858R_1	AATACC	0	3	0	7	0	3	0	2	0	6	0	4	0	1	0	1	0	7	0	6	0	6	0	3	0	7	0	5	0	5	0	7	0	0	0	3	0	3	0	2	0	1	0	1	0	2	0	2
EML4_ALK_1	AGATGC	0	19	0	29	0	25	0	16	0	58	0	24	0	27	0	17	0	20	0	33	0	26	0	23	0	40	0	23	0	35	0	33	0	16	0	16	0	22	0	20	0	23	1	13	0	16	0	17
Otherwise	_	5085	19607	5371	23547	4683	19728	4754	19290	6130	28827	5402	20593	6625	28441	5056	18755	5453	33591	5515	42526	4347	28723	4615	31589	5427	38444	5880	34082	5649	35862	4984	32322	4900	15161	4829	17144	4745	15285	5366	18712	5465	17705	4420	13833	5726	19448	4162	13737
Raw data corresponding to Figure 3A are presented. The data show the barcode sequence counts for each clone, as analyzed by next-generation sequencing (NGS), under each assay condition. Each sample was run in duplicate.
[truncated: 24 more columns]
