# Supplementary material for: Functional Analysis of Rare RAS Variants of Unknown Significance
Source: Cancer Res Commun. 2025 Oct 2;5(10):1747–57. doi: 10.1158/2767-9764.CRC-25-0188 (PMC12488390; doi:10.1158/2767-9764.CRC-25-0188)
Supplement: Supplementary Table S7 — Details of the drug sensitivity assay [file crc-25-0188_supplementary_table_s7_suppst7.xlsx]

## Sheet: Supplementary Table S7
Supplementary Table S7. Details of the drug sensitivity assay.
KRAS
	BI-2865 (nM)	WT	K5_L6delinsNI	K5E	L6P	V9_G10dup	G10_A11insTG	G10dup	G10R	A11_G12delinsGC	A11_G12delinsHV	A11_G12delinsTD	A11_G12delinsVD	A11_G12delinsVV	A11G	A11_G12dup	A11P	A11V	G12_G13delinsAC	G12_G13delinsCC	G12_G13delinsDC	G12_G13insV	G12=	G12A	G12C	G12D	G12E	G12F	G12I	G12L	G12N	G12R	G12S	G12T	G12V	G12W	G12Y	G12H	G13_V14delinsCG	G13_V14delinsDI	G13A	G13C	G13D	G13dup	G13E	G13F	G13H	G13N	G13P
	0	1	1	1	1	1	1	1	1	1	1	1	1	1	1	1	1	1	1	1	1	1	1	1	1	1	1	1	1	1	1	1	1	1	1	1	1	1	1	1	1	1	1	1	1	1	1	1	1
	0.1	0.190267	0.0864633	0.813474	1.01906	1.05272	1.0258	0.933719	0.0853317	0.937177	0.966365	0.960835	1.03869	0.930713	1.07946	0.966977	0.762956	1.26194	1.07993	1.00312	0.999109	0.970027	0.705385	0.993734	0.737156	0.878262	0.885763	0.997475	1.06601	1.07709	0.990013	0.968169	1.03243	0.954904	0.986739	1.02881	0.963156	0.992544	1.05628	0.927641	0.601263	0.876669	1.04636	1.05649	1.00888	0.929424	0.884845	0.604159	0.925603
	0.5	0.489578	0.443822	0.890768	1.03237	1.03377	0.983774	0.96338	0.331152	1.0636	1.01482	1.09581	0.911472	1.07167	1.6771	1.03309	1.02474	1.44627	0.943966	1.32088	1.11107	0.99903	0.262899	0.983832	1.72074	0.940022	0.976951	1.13408	0.994571	1.08565	0.996419	0.886894	1.192	0.965432	0.942391	1.09077	0.917869	0.904737	0.946571	1.12921	1.73434	1.08834	1.10567	1.10601	1.00885	0.985224	0.958129	0.97274	1.06899
	1	0.764297	0.636276	0.676023	2.52466	1.031	1.06634	0.98549	0.759406	0.899203	1.07026	1.0445	1.02063	1.00421	0.946154	1.00295	0.995572	0.190163	0.893528	1.10798	1.03611	1.00828	0.809636	1.09682	0.836571	0.95298	0.89954	0.997128	1.0253	1.00428	0.991012	1.08843	1.05773	1.00177	1.01122	1.00618	0.997809	0.998567	1.0787	0.956583	0.716975	0.802031	1.01603	1.05336	1.00446	0.907057	0.890828	0.903245	1.07975
	5	0.935832	0.172862	0.837536	1.83161	1.02019	1.01958	0.959344	0.482455	0.95141	1.03971	0.952794	0.968176	0.981571	0.889253	0.938863	1.01683	0.642054	0.860075	1.10109	0.935311	0.999961	0.95973	1.04231	1.17141	0.898562	0.997118	1.15467	1.06412	1.16333	0.933833	0.908038	1.03665	0.979344	0.965174	1.01811	0.961862	0.956134	0.990849	0.96647	1.01296	0.886218	0.951884	1.16429	1.03449	0.868844	0.843756	0.837803	0.891476
	10	0.63619	0.90739	0.897242	2.52388	1.00699	0.95634	0.995825	0.0938825	1.06257	1.09747	0.9834	0.973989	0.997514	0.768789	0.986346	1.03028	1.24924	0.883808	0.985931	1.04868	1.07426	0.873717	0.971382	0.715004	0.90983	0.879348	0.839954	1.04103	1.0821	0.921639	0.965945	0.928011	1.09725	0.995008	0.98961	0.98455	0.934832	1.00352	0.993184	0.186843	0.694501	1.04418	1.08817	1.02795	0.886307	0.928087	0.891471	0.95236
	50	0.667876	0.552541	0.0963052	0.720459	1.05823	1.11869	1.16561	0.351384	1.02131	1.07687	0.996736	1.09142	1.02278	1.23371	1.07858	0.67332	1.2027	0.550586	1.34011	1.13095	1.00639	0.495892	0.758116	0.596782	0.984115	0.918634	1.08677	1.07019	1.16292	1.0041	0.883929	0.985228	0.982155	1.03355	1.13487	1.0194	1.03297	0.955795	1.00935	0.28574	0.66507	0.822663	1.1253	1.08271	0.875827	0.806245	0.680213	0.966026
	100	0.508003	0.129304	0.498136	1.46391	1.02135	1.02	1.04292	0.824123	1.00128	0.972408	0.970374	1.00031	1.03479	0.384612	0.997947	0.533641	1.1157	0.518825	1.0298	0.992879	0.950717	0.305249	0.577311	0.463399	0.852703	0.864988	0.985744	0.980462	1.1289	0.873573	1.04469	0.736898	0.931	0.876659	1.02827	0.94324	0.976068	1.03759	0.959638	0.809869	0.437312	0.778062	1.06784	0.93195	0.690401	0.624908	0.534683	0.951819
	500	0.661471	0.0933187	0.399948	0.216832	0.997064	1.00049	0.978193	0.179921	0.783766	0.901	0.828536	0.86313	0.876617	0.196888	0.869118	0.267163	0.286429	0.189551	1.26567	0.806822	0.912149	0.19452	0.235351	0.46931	0.515405	0.577527	0.96058	0.902226	1.01959	0.766173	0.942982	0.32354	0.770534	0.582649	0.763907	0.839627	0.874269	0.675114	0.813801	0.0465351	0.183451	0.360283	1.06816	0.637257	0.210856	0.271303	0.316163	0.954646
	1000	0.118444	0.346515	0.0574708	0.246836	0.873341	0.886599	0.942074	0.612717	0.69217	0.754889	0.747691	0.676581	0.755434	0.173277	0.847324	0.0569271	0.1062	0.143772	1.07908	0.574246	0.829207	0.141626	0.109172	0.363196	0.319463	0.418698	0.470659	0.771188	0.772725	0.532517	0.780442	0.201076	0.465422	0.376679	0.68779	0.735542	0.707135	0.559056	0.768182	0.0842004	0.118029	0.207614	0.99073	0.382939	0.120306	0.172329	0.234448	0.801509
	5000	0.0873125	0.293636	0.0390004	0.242999	0.851595	0.858336	0.8964	0.0666724	0.312478	0.319253	0.265549	0.207663	0.240323	0.0370908	0.828586	0.0525507	0.35631	0.0722978	0.279061	0.276575	0.81642	0.318007	0.0555606	0.094299	0.0874896	0.111433	0.114352	0.345757	0.450752	0.243285	0.602597	0.0717024	0.112609	0.0941545	0.486706	0.301237	0.338114	0.358668	0.57378	0.0915456	0.125486	0.149931	0.873341	0.147915	0.0654359	0.101846	0.0794205	0.780566
	10000	0.352306	0.0509204	0.138672	0.500326	0.821211	0.782122	0.810348	0.0679551	0.166385	0.159598	0.138211	0.123575	0.111697	0.0534905	0.740628	0.0598118	0.0515892	0.0462647	0.185412	0.168858	0.764792	0.167851	0.0528405	0.0593824	0.0499074	0.0449561	0.0786745	0.207255	0.216153	0.105185	0.520218	0.0909339	0.0511009	0.0511849	0.415194	0.135566	0.184112	0.30497	0.528096	0.0799071	0.140614	0.0642758	0.752556	0.105732	0.0582587	0.0383956	0.133303	0.719401
NRAS
	BI-2865 (nM)	WT	A11T	G12A	G12C	G12D	G12N	G12R	G12S	G12V	G12H	G13=	G13A	G13C	G13D	G13F	G13I	G13N	G13R	G13S	G13V	A18T	Q22K	E31K	D47H	E49K	T50A	T58I	T58K	A59D	A59S	A59T	A59V	G60E	G60V	Q61_E62delinsHK	Q61_E62delinsKK	Q61=	Q61E	Q61H	Q61I	Q61K	Q61L	Q61P	Q61R	E62Kfs*6	E62Q	Y64D	Y64N
	0	1	1	1	1	1	1	1	1	1	1	1	1	1	1	1	1	1	1	1	1	1	1	1	1	1	1	1	1	1	1	1	1	1	1	1	1	1	1	1	1	1	1	1	1	1	1	1	1
	0.1	0.395519	0.550909	1	1	0.921875	0.990496	0.963177	0.947941	0.921179	0.960022	1.12772	1.08263	0.937087	0.976775	0.930079	1.0222	0.971248	0.965269	0.992707	1.13796	0.566005	1.10809	0.223544	0.849021	1.47613	0.804631	1.0309	0.835266	1.02405	0.788051	1.006	0.583041	0.904971	1.04217	0.90628	1.13468	1.12788	0.625508	1.00173	0.957207	1.01953	0.963867	1.07716	0.814449	1.70661	0.967125	1.00363	0.910535
	0.5	0.662124	1.18535	1	1.01037	0.995982	1.0125	1.06195	1.01208	0.988914	1.01462	0.593949	0.876223	0.932849	0.991423	1.02437	1.07635	1.04734	0.939652	1.1423	1.04006	0.533936	1.15182	0.203498	0.6086	1.07494	0.185461	1.00367	1.53482	0.891081	1.11913	0.914419	0.112406	1.09182	0.928475	1.016	0.982771	1.13375	0.824959	0.945535	1.00549	1.04131	0.906197	1.00581	0.861675	0.309173	0.294081	0.956663	0.939722
	1	0.682458	0.792371	1	1.02696	0.980052	0.986833	0.96726	0.965314	0.97319	1.00418	1.53656	1.00488	0.929254	1.00586	1.1287	1.03022	1.0443	0.995441	0.996347	1.11477	0.459219	0.942934	0.124734	0.920796	0.978088	0.56087	1.00771	1.03303	0.939364	0.769326	1.03504	0.219715	1.13028	1.01016	1.00102	1.06609	0.946147	0.572737	1.04981	0.991393	0.978812	1.02773	1.06756	0.987233	0.340381	0.744424	0.981638	0.809438
	5	1.08409	1.13818	1	1.00832	0.935243	0.956775	0.967608	1.0093	0.893068	1.00522	1.26359	0.883271	0.988294	1.00513	0.992057	1.0747	0.854176	0.941781	0.989264	1.11838	0.658727	0.973434	0.101145	0.455329	1.048	0.631678	0.990585	0.912517	1.11127	1.03907	0.868614	0.591158	0.901487	1.02446	0.915038	1.15595	1.15601	0.372181	1.03177	1.01989	1.03251	1.01564	1.03979	0.897101	0.87519	0.829006	0.853319	1.0006
	10	0.525176	1.0496	1	1.0128	0.95178	0.990583	1.01375	0.991832	0.973793	0.992992	1.1191	0.945407	1.08024	0.959634	1.05983	1.02174	1.14907	1.01154	1.02443	1.06664	0.204885	1.01417	0.278989	0.610931	1.00895	0.604162	0.911825	1.20566	0.957916	0.903404	1.02572	0.162949	0.93358	1.17813	0.925682	1.1313	1.04162	0.641595	1.0015	1.05295	1.09596	1.06268	1.03556	0.905956	0.702746	0.270095	1.01544	0.995759
	50	0.937206	0.540361	1	1.03278	1.01377	0.96661	0.98532	0.996248	0.971914	1.04188	1.37838	1.00198	0.926275	0.895491	0.944564	0.893831	1.01254	1.02975	1.09466	0.885085	0.456704	0.965377	0.0885483	0.860205	1.09255	0.22998	1.00381	0.261561	1.08537	0.948575	0.900472	0.945217	0.849396	1.02604	0.951001	1.02806	0.846335	0.569443	1.06618	0.999206	1.06533	1.01515	0.904368	0.951491	0.157021	1.05488	0.899094	0.878855
	100	1.01267	1.16957	1	0.999849	0.919355	0.964461	0.985992	1.03854	0.993554	0.962	1.49275	0.914128	0.922152	0.992039	1.0933	0.865322	1.05174	1.04272	0.893156	0.996599	0.938947	1.15316	0.0661986	0.296653	0.796104	0.566805	0.940737	1.36346	1.20511	1.03735	0.961813	0.850549	1.03933	1.02023	0.950971	1.02148	0.868079	0.448773	1.0575	1.07588	1.09522	0.954281	1.01847	0.950332	0.751343	0.529997	1.04851	0.884023
	500	0.848241	1.08471	1	1.02591	0.903264	0.891031	0.996925	0.967822	0.925168	0.995591	0.99632	0.88528	0.990836	0.900858	0.97449	0.890636	1.09909	1.08228	1.12721	0.978886	0.719958	0.893261	0.28974	0.915128	0.823312	0.575424	0.893396	1.36624	0.917432	0.868447	1.05458	0.341026	0.861019	0.902728	0.938313	0.959856	0.999403	0.593283	0.948828	0.946148	1.05766	0.942392	1.00059	0.934157	0.066658	0.590004	0.969969	1.06803
	1000	0.669407	0.750402	1	0.997755	0.874599	0.831468	0.913191	0.967448	0.892054	0.978064	0.780777	0.783711	0.903552	0.914036	0.9222	0.815529	0.93249	0.950789	0.970152	0.943454	0.550206	0.909465	0.0543465	1.18891	1.05609	0.271987	0.973862	0.26428	0.969964	0.791876	0.9012	0.32196	0.759071	0.848786	0.952911	0.897984	0.881589	0.433125	0.908707	0.925796	0.979891	0.896432	0.813887	0.855296	0.803624	0.714536	0.847051	0.803212
	5000	0.631071	1.20632	1	1.06534	0.885999	0.940863	0.999394	1.0188	0.865474	0.988284	1.42532	0.820104	0.9951	1.01977	1.13702	1.08864	1.13348	1.05496	0.950292	1.08787	0.679381	1.03878	0.493801	0.568834	0.670185	0.536331	1.06001	1.41482	1.08706	0.796988	1.05213	0.785292	0.99089	1.00159	1.02608	1.09674	0.825885	0.609889	0.970681	0.972614	0.95198	0.957565	0.828688	0.82065	0.315007	0.785392	0.966723	0.908268
	10000	1.00797	1.22196	1	0.98646	0.805286	0.906037	0.9422	1.02635	0.902868	0.916672	1.14332	0.911715	1.08687	1.07111	1.0642	1.11992	1.12615	1.06566	0.826587	1.18593	0.67374	0.948335	0.065594	0.623528	0.663141	0.293412	1.10346	1.46601	1.11026	1.02326	1.18982	0.575681	1.00135	1.00605	1.11855	1.07867	0.893835	0.524384	0.945599	0.981911	0.940786	0.906778	0.753569	0.787058	0.202202	0.438478	1.06089	1.07581
HRAS
	BI-2865 (nM)	WT	E3K	Y4H	V9M	A11=	G12A	G12C	G12D	G12F	G12N	G12R	G12S	G12V	G13C	G13D	G13R	G13S	G13V	A18V	H27=	E31K	P34F	R41W	T58I	A59G	A59T	Q61H	Q61K	Q61L	Q61P	Q61R	E62G	R68Q	R68W	M72I	R73C	R73H	V81M	E98K	S106L	K117N	K117T	D119=	D119H	D119N	R123C	R123H	D132N
	0	1	1	1	1	1	1	1	1	1	1	1	1	1	1	1	1	1	1	1	1	1	1	1	1	1	1	1	1	1	1	1	1	1	1	1	1	1	1	1	1	1	1	1	1	1	1	1	1
	0.1	1.15077	0.85255	0.991288	1.16126	1.07236	1.25103	1.08572	0.860469	1.00943	1.00195	0.939885	0.878786	1.06323	1.02334	0.996445	0.954986	1.02465	1.02553	0.974806	0.914606	0.909804	0.96275	0.898389	1.06356	0.942741	0.956329	0.96925	0.939834	0.895976	0.963352	0.945067	0.782475	1.02121	0.95875	0.880943	0.976297	0.966821	0.898348	0.980013	0.972109	0.977024	0.934815	0.978851	0.944387	0.933344	1.16883	0.994344	1.42756
	0.5	1.08107	0.853177	0.92149	1.04044	0.985553	1.15286	1.12822	1.07307	1.02204	1.07176	1.05848	1.02326	1.05304	1.11002	0.9949	0.983635	1.07936	1.01346	0.943699	0.940629	0.864591	1.05329	1.02726	1.0225	0.940719	1.02577	1.01143	0.964376	0.965195	0.999513	1.06742	0.584813	1.04034	0.946057	0.801152	1.04888	1.14581	0.88234	0.850612	1.08788	1.00468	1.0159	0.898298	0.949039	1.02563	1.21275	0.903881	1.14924
	1	1.05942	0.973673	1.03308	1.44802	1.13819	1.00444	1.06379	0.939071	1.09434	1.0941	0.957762	0.955781	1.09141	0.978033	1.04885	1.05447	0.97897	1.03747	1.04166	1.00253	0.761339	1.01086	1.2388	1.12083	0.94775	1.0276	0.993036	0.987756	0.939717	1.00876	0.911384	1.00781	1.13963	1.04103	1.03622	1.07132	1.06088	0.825692	0.889813	0.934083	1.05511	0.929637	1.09076	0.972677	0.947784	1.24617	0.890161	1.11623
	5	1.10426	0.944077	1.02226	1.11568	1.03067	1.12996	1.08054	0.865215	1.03184	1.03425	0.943525	0.972213	1.0492	1.05563	1.01278	0.99316	0.980889	1.07142	1.00423	0.89627	0.718686	0.990659	0.679518	0.92214	0.963555	0.979605	0.997403	1.07359	0.981366	0.975013	0.996463	0.868368	1.09249	0.914587	0.847117	0.742025	1.19372	0.842524	1.07833	0.865025	1.03858	0.971903	1.07314	0.959387	0.965052	1.1974	0.932399	1.21647
	10	1.12841	0.963997	1.01896	0.754662	1.01384	1.09374	1.15597	0.962407	1.02337	0.974627	1.06147	0.928519	1.08666	1.03148	1.03965	0.962339	0.945932	1.09626	1.00879	0.835198	0.817741	1.00636	1.08101	1.13021	1.00027	0.995204	1.03002	0.957643	0.98313	1.07333	1.01163	1.08699	1.06466	0.886691	0.863422	0.747412	1.34097	0.918703	0.857036	0.94538	1.05182	0.988113	1.04375	0.983739	1.01107	1.16822	0.90585	0.916731
	50	1.30054	0.843283	1.08639	1.31127	1.10078	1.14863	1.28405	1.01136	1.10935	1.19514	1.09602	1.11502	1.19731	1.23243	1.12355	1.0718	1.06666	1.1521	1.09074	0.847592	0.942289	1.00738	1.08326	0.966199	0.957593	1.06885	1.07549	1.12048	1.05854	1.05842	1.11929	0.698518	1.26574	0.895885	0.87106	1.04328	1.17933	0.886745	1.01483	0.959462	1.06146	1.05121	1.00407	1.14612	1.05784	1.39161	0.975022	1.17609
	100	1.06239	0.76179	1.05058	0.924838	0.998315	1.14324	1.14325	0.867626	1.05333	1.07652	1.07906	0.947065	1.06037	0.987257	1.10586	1.05312	0.943478	1.03066	1.06771	0.935657	0.895513	1.02358	0.806349	1.02637	0.989969	1.08024	0.958827	0.999052	0.928908	1.09854	1.03034	1.14146	1.19376	0.854401	0.890718	0.954173	0.871314	0.8751	0.827359	0.895385	1.02281	1.00805	1.07955	1.07318	1.01004	1.29278	0.971944	1.11289
	500	1.0046	0.653788	1.19148	1.32369	1.08296	1.2386	1.22175	0.778572	1.13625	1.0054	0.941872	1.05516	1.19596	1.21291	1.20666	1.07223	0.983554	1.13889	1.04536	1.04485	0.870689	0.94672	0.350031	1.11004	0.975508	1.06827	1.03465	0.896858	0.893644	0.943589	0.95135	0.615977	1.10821	0.912154	0.881677	0.908081	1.06275	0.881872	0.941312	0.935528	1.13021	1.03924	1.15958	1.00483	0.982675	1.2782	0.773934	1.01896
	1000	0.994493	0.88607	1.11542	0.778206	0.965262	1.17326	1.08128	0.774183	1.07149	1.01981	0.886396	0.964569	1.08359	1.17435	1.0041	0.955907	0.892959	1.07261	1.05338	0.739759	0.919855	1.03319	0.459555	0.997646	0.92995	1.0482	0.98822	0.845621	0.739526	0.952092	0.918747	0.863985	1.07572	0.992624	0.792603	0.934511	0.896556	0.916079	0.720558	0.716289	1.01114	1.09927	1.02495	1.08415	0.969475	1.04928	0.863861	0.898852
	5000	0.995957	0.629182	0.904294	1.11478	0.922819	1.1002	1.00766	0.78455	0.950515	0.915783	0.833188	0.945512	0.959879	0.939153	0.979432	0.959861	0.940863	1.02409	1.0391	0.816881	0.839675	1.03542	1.128	1.18894	1.08498	0.983649	0.925854	0.836952	0.758822	0.807874	0.853176	0.723562	1.17355	1.1003	0.854905	0.779007	0.980545	0.831343	0.669817	0.826042	0.966587	0.983381	0.907329	0.942933	0.990621	1.03336	0.760033	0.99351
	10000	0.90538	0.779728	0.812339	1.065	0.824868	0.983147	0.98476	0.660666	0.926084	0.851047	0.830019	0.835829	0.818887	0.95122	0.984577	0.899065	0.885778	1.00103	0.894716	0.713391	0.660838	0.938854	1.08906	1.17004	1.02496	0.990968	0.901582	0.710964	0.718315	0.663615	0.715291	0.600701	1.12694	1.14895	0.922586	0.664739	1.106	0.644762	0.568048	0.839639	0.868159	0.925752	0.817945	0.87934	0.881561	0.959463	0.705639	0.769024
Details of the drug sensitivity assay are provided, including the RAS isoform, variant name, drug concentration, and cell viability. Cell survival rates at each drug concentration for each mutant were calculated from the barcode counts in Supplementary Table S6. The barcode count at 0 nM drug concentration was set to 1, and the ratios at each drug concentration are presented. Among the KRAS mutan…
[truncated: 71 more columns]
